# Supplementary material for: Functional Module Connectivity Map (FMCM): A Framework for Searching Repurposed Drug Compounds for Systems Treatment of Cancer and an Application to Colorectal Adenocarcinoma
Source: PLoS One. 2014 Jan 27;9(1):e86299. doi: 10.1371/journal.pone.0086299 (PMC3903539; doi:10.1371/journal.pone.0086299)
Supplement: Table S1 — Gene ontology enrichment analysis for functional modules. (XLS) [file pone.0086299.s006.xls]

## Sheet: Sheet1
Table S1. Gene ontology enrichment analysis for functional modules
	Nor		Ade		Full dataset
GO category	Gene number category/network (%)	p-value	Gene number category/network (%)	p-value	Gene number category/total (%)
transcription	488/2157 (22.62%)	4.25743e-47	499/2219 (22.49%)	2.17178e-47	5272/44286 (11.90%)
RNA metabolic process	506/2157 (23.46%)	7.11494e-60	527/2219 (23.75%)	2.72051e-64	5038/44286 (11.38%)
DNA replication	81/2157 (3.76%)	8.69052e-23	107/2219 (4.82%)	1.00692e-39	479/44286 (1.08%)
cell cycle	295/2157 (13.68%)	5.24118e-70	321/2219 (14.47%)	9.40322e-83	1951/44286 (4.41%)
cell proliferation	272/2157 (12.61%)	1.26791e-43	263/2219 (11.85%)	1.87383e-37	2286/44286 (5.16%)
immune system process	269/2157 (12.47%)	1.61906e-51	222/2219 (10.00%)	3.37577e-28	2041/44286 (4.61%)
signal transduction	539/2157 (24.99%)	1.20002e-61	537/2219 (24.20%)	1.27888e-56	5466/44286 (12.34%)
apoptosis	289/2157 (13.40%)	9.65214e-54	267/2219 (12.03%)	6.65288e-41	2235/44286 (5.05%)
