# Supplementary material for: Functional Module Connectivity Map (FMCM): A Framework for Searching Repurposed Drug Compounds for Systems Treatment of Cancer and an Application to Colorectal Adenocarcinoma
Source: PLoS One. 2014 Jan 27;9(1):e86299. doi: 10.1371/journal.pone.0086299 (PMC3903539; doi:10.1371/journal.pone.0086299)
Supplement: Table S2 — Gene signature tags used in the FMCM program. (XLS) [file pone.0086299.s007.xls]

## Sheet: Sheet1
Table S2. Gene signature tags used in the FMCM program.
apoptosis_up	apoptosis_down	cell cycle_up	cell cycle_down	cell proliferation_up	cell proliferation_down	DNA replication_up	DNA replication_down	immune system process_up	immune system process_down	RNA metabolic process_up	RNA metabolic process_down	signal transduction_up	signal transduction_down	transcription_up	transcription_down
221060_s_at	201300_s_at	219262_at	202191_s_at	209714_s_at	205049_s_at	202338_at	209540_at	221060_s_at	1405_i_at	209024_s_at	204069_at	221060_s_at	1405_i_at	221060_s_at	204069_at
204489_s_at	215707_s_at	203362_s_at	202192_s_at	200660_at	208337_s_at	200660_at	209541_at	201925_s_at	204655_at	209025_s_at	208337_s_at	203362_s_at	204655_at	219262_at	208337_s_at
204490_s_at	201739_at	209714_s_at	207704_s_at	208540_x_at	208343_s_at	208540_x_at	209542_x_at	201926_s_at	208747_s_at	217832_at	208343_s_at	204489_s_at	200795_at	200750_s_at	208343_s_at
209835_x_at	201743_at	200750_s_at	210872_x_at	201012_at	210174_at	201291_s_at	211577_s_at	204489_s_at	205049_s_at	217833_at	210174_at	204490_s_at	202920_at	201328_at	210174_at
210916_s_at	203381_s_at	201012_at	211067_s_at	201111_at	202957_at	201292_at		204490_s_at	200986_at	217834_s_at	202957_at	209835_x_at	202921_s_at	201329_s_at	202957_at
212014_x_at	203382_s_at	201088_at	203845_at	201112_s_at	203381_s_at	201555_at		209835_x_at	201137_s_at	200750_s_at	203603_s_at	210916_s_at	216195_at	201555_at	203603_s_at
212063_at	212884_x_at	211762_s_at	207238_s_at	210765_at	203382_s_at	201890_at		210916_s_at	201743_at	201328_at	203845_at	212014_x_at	202957_at	201614_s_at	203845_at
216056_at	204235_s_at	201555_at	212587_s_at	210766_s_at	212884_x_at	209773_s_at		212014_x_at	201852_x_at	201329_s_at	205861_at	212063_at	203381_s_at	201930_at	205861_at
217523_at	204237_at	201614_s_at	212588_at	201506_at	203603_s_at	201930_at		212063_at	211161_s_at	201420_s_at	209540_at	216056_at	203382_s_at	202107_s_at	206271_at
201012_at	215913_s_at	201714_at	209540_at	201577_at	203845_at	202107_s_at		216056_at	215076_s_at	201421_s_at	209541_at	217523_at	212884_x_at	202431_s_at	206502_s_at
201111_at	215915_at	201853_s_at	209541_at	201853_s_at	203868_s_at	203967_at		217523_at	202953_at	201614_s_at	209542_x_at	200660_at	203416_at	202504_at	209540_at
201112_s_at	205498_at	201930_at	209542_x_at	202240_at	206404_at	203968_s_at		201577_at	202957_at	202431_s_at	211577_s_at	208540_x_at	203603_s_at	211001_at	209541_at
210765_at	205831_at	202094_at	211577_s_at	202246_s_at	206422_at	204023_at		201656_at	203868_s_at	202504_at		200750_s_at	203710_at	211002_s_at	209542_x_at
210766_s_at	207238_s_at	202095_s_at	213295_at	202431_s_at	207080_s_at	204126_s_at		215177_s_at	203932_at	211001_at		201291_s_at	211323_s_at	202580_x_at	211577_s_at
201291_s_at	212587_s_at	210334_x_at	214272_at	202859_x_at	211253_x_at	204127_at		202705_at	204118_at	211002_s_at		201292_at	216944_s_at	202949_s_at
201292_at	212588_at	202107_s_at	221903_s_at	211506_s_at	207238_s_at	204128_s_at		202859_x_at	204606_at	202580_x_at		201951_at	204118_at	203046_s_at
201577_at	208300_at	202240_at	221905_at	203046_s_at	212587_s_at	204244_s_at		211506_s_at	205242_at	202690_s_at		201952_at	204606_at	215455_at
202094_at	209283_at	202246_s_at	222142_at	215455_at	212588_at	204252_at		204470_at	205403_at	202691_at		202246_s_at	205159_at	203344_s_at
202095_s_at	209540_at	202431_s_at	39582_at	203418_at	209540_at	211803_at		204603_at	211372_s_at	202949_s_at		202859_x_at	205498_at	203358_s_at
210334_x_at	209541_at	202705_at	60084_at	213226_at	209541_at	211804_s_at		205476_at	205544_s_at	203344_s_at		211506_s_at	205758_at	203418_at
202887_s_at	209542_x_at	202859_x_at		203510_at	209542_x_at	204510_at		207850_at	205758_at	203358_s_at		202887_s_at	206271_at	213226_at
203213_at	211577_s_at	211506_s_at		211599_x_at	211577_s_at	204767_s_at		208694_at	205831_at	203554_x_at		203145_at	206404_at	203554_x_at
203214_x_at	210095_s_at	202870_s_at		213807_x_at	210095_s_at	204768_s_at		210543_s_at	205884_at	204033_at		203418_at	206407_s_at	204033_at
210559_s_at	212143_s_at	203046_s_at		213816_s_at	212143_s_at	205034_at		215757_at	205885_s_at	204531_s_at		213226_at	216714_at	204252_at
203755_at	218573_at	215455_at		203755_at		211814_s_at		209421_at	213416_at	211851_x_at		203755_at	206422_at	211803_at
204352_at		203145_at		203967_at		205167_s_at		217871_s_at	206271_at	204744_s_at		203967_at	207238_s_at	211804_s_at
204531_s_at		203213_at		203968_s_at		216914_at		218308_at	206407_s_at	204767_s_at		203968_s_at	212587_s_at	204531_s_at
211851_x_at		203214_x_at		204170_s_at		217010_s_at			216714_at	204768_s_at		204023_at	212588_at	211851_x_at
208694_at		210559_s_at		204252_at		205393_s_at			207238_s_at	205527_s_at		204092_s_at	209283_at	207558_s_at
210543_s_at		203344_s_at		211803_at		205394_at			212587_s_at	217099_s_at		208079_s_at	209540_at	207828_s_at
215757_at		203418_at		211804_s_at		205395_s_at			212588_at	205895_s_at		208080_at	209541_at	209172_s_at
209294_x_at		213226_at		204470_at		211334_at			208894_at	211949_s_at		204126_s_at	209542_x_at	208694_at
209295_at		203554_x_at		204510_at		205909_at			210982_s_at	211951_at		204162_at	211577_s_at	210543_s_at
210405_x_at		203564_at		204531_s_at		207828_s_at			209374_s_at	207558_s_at		204170_s_at	210072_at	215757_at
209421_at		203755_at		211851_x_at		209172_s_at			212827_at	208694_at		204252_at	210095_s_at	208795_s_at
209642_at		203967_at		204822_at		208795_s_at			215949_x_at	210543_s_at		211803_at	212143_s_at	210983_s_at
215508_at		203968_s_at		205167_s_at		210983_s_at			216491_x_at	215757_at		211804_s_at	213716_s_at	212141_at
215509_s_at		204033_at		216914_at		212141_at			210072_at	213427_at		204352_at	217767_at	212142_at
216275_at		204092_s_at		217010_s_at		212142_at			210356_x_at	218481_at		204531_s_at	218870_at	222036_s_at
216277_at		208079_s_at		205393_s_at		222036_s_at			217418_x_at	218911_at		211851_x_at	220468_at	222037_at
217871_s_at		208080_at		205394_at		222037_at			211990_at			204767_s_at		218115_at
219787_s_at		204126_s_at		205815_at		218585_s_at			211991_s_at			204768_s_at		218911_at
		204162_at		207828_s_at		219258_at			213537_at			204822_at		219494_at
		204170_s_at		209172_s_at		220651_s_at			212592_at			205046_at		220549_at
		204240_s_at		208711_s_at					213716_s_at			205240_at
		213253_at		208712_at					217767_at			221922_at
		204244_s_at		208795_s_at					218232_at			205349_at
		204252_at		210983_s_at								205393_s_at
		211803_at		209408_at								205394_at
		211804_s_at		211519_s_at								205476_at
		204444_at		209752_at								207828_s_at
		204510_at		210052_s_at								209172_s_at
		204531_s_at		217871_s_at								208711_s_at
		211851_x_at		218308_at								208712_at
		204603_at		219258_at								209294_x_at
		204641_at		219306_at								209295_at
		211080_s_at		219918_s_at								210405_x_at
		204709_s_at		222077_s_at								209369_at
		204822_at										209409_at
		204962_s_at										209410_s_at
		210821_x_at										210999_s_at
		205034_at										215248_at
		211814_s_at										209421_at
		205046_at										209642_at
		205167_s_at										215508_at
		216914_at										215509_s_at
		217010_s_at										216275_at
		205393_s_at										216277_at
		205394_at										214710_s_at
		205395_s_at										217871_s_at
		211334_at										218349_s_at
		205895_s_at										219258_at
		211949_s_at										219787_s_at
		211951_at
		207828_s_at
		209172_s_at
		208711_s_at
		208712_at
		208795_s_at
		210983_s_at
		209408_at
		211519_s_at
		209421_at
		209464_at
		209642_at
		215508_at
		215509_s_at
		216275_at
		216277_at
		209891_at
		210052_s_at
		214710_s_at
		217871_s_at
		218009_s_at
		218308_at
		218349_s_at
		218542_at
		218622_at
		218911_at
		219148_at
		219258_at
		219306_at
		219311_at
		52285_f_at
		219494_at
		220549_at
		219918_s_at
		222077_s_at
