# Supplementary material for: Functional Module Connectivity Map (FMCM): A Framework for Searching Repurposed Drug Compounds for Systems Treatment of Cancer and an Application to Colorectal Adenocarcinoma
Source: PLoS One. 2014 Jan 27;9(1):e86299. doi: 10.1371/journal.pone.0086299 (PMC3903539; doi:10.1371/journal.pone.0086299)
Supplement: Table S3 — References listed in Table 1 . (XLS) [file pone.0086299.s008.xls]

## Sheet: Sheet1
Table S3. References listed in Table 1.
1	Vaidyanathan, S., et al., Chronic lymphocytic leukaemia, synchronous small cell carcinoma and squamous neoplasia of the urinary bladder in a paraplegic man following long-term phenoxybenzamine therapy. Spinal Cord, 2006. 44(3): p. 188-91.
2	Brambilla, G. and A. Martelli, Genotoxicity and carcinogenicity studies of antihypertensive agents. Mutat Res, 2006. 612(2): p. 115-49.
3	Kent, L.L., et al., Characterization of novel inhibitors of cyclin-dependent kinases. Biochem Biophys Res Commun, 1999. 260(3): p. 768-74.
4	Lowry, D.T., L. Li, and H. Hennings, Thapsigargin, a weak skin tumor promoter, alters the growth and differentiation of mouse keratinocytes in culture. Carcinogenesis, 1996. 17(4): p. 699-706.
5	Hakii, H., et al., Thapsigargin, a histamine secretagogue, is a non-12-O-tetradecanoylphorbol-13-acetate (TPA) type tumor promoter in two-stage mouse skin carcinogenesis. J Cancer Res Clin Oncol, 1986. 111(3): p. 177-81.
6	Harmon, C.S., J. Ducote, and Y. Xiong, Thapsigargin induces rapid, transient growth inhibition and c-fos expression followed by sustained growth stimulation in mouse keratinocyte cultures. J Invest Dermatol, 1996. 107(2): p. 188-94.
7	Lee, D.I., et al., Mechanisms of resistance and adaptation to thapsigargin in androgen-independent prostate cancer PC3 and DU145 cells. Arch Biochem Biophys, 2007. 464(1): p. 19-27.
8	Denmeade, S.R., et al., Prostate-specific antigen-activated thapsigargin prodrug as targeted therapy for prostate cancer. J Natl Cancer Inst, 2003. 95(13): p. 990-1000.
9	Pereira, M., et al., Inhibitory effects of extracellular Mg2+ on intracellular Ca2+ dynamic changes and thapsigargin-induced apoptosis in human cancer MCF7 cells. Mol Cell Biochem, 2002. 229(1-2): p. 163-71.
10	Tombal, B., et al., Thapsigargin induces a calmodulin/calcineurin-dependent apoptotic cascade responsible for the death of prostatic cancer cells. Prostate, 2000. 43(4): p. 303-17.
11	Lin, X.S., et al., Mechanism and role of growth arrest in programmed (apoptotic) death of prostatic cancer cells induced by thapsigargin. Prostate, 1997. 33(3): p. 201-7.
12	White, L.A., Jr., et al., Phase II study of 5-fluorouracil, methyl-CCNU, and daunorubicin in colorectal cancer: a Cancer and Leukemia Group B study. Cancer Treat Rep, 1979. 63(2): p. 215-7.
13	Davis, H.L. and T.E. Davis, Daunorubicin and adriamycin in cancer treatment: an analysis of their roles and limitations. Cancer Treat Rep, 1979. 63(5): p. 809-15.
14	Houba, P.H., et al., Distribution and pharmacokinetics of the prodrug daunorubicin-GA3 in nude mice bearing human ovarian cancer xenografts. Biochem Pharmacol, 1999. 57(6): p. 673-80.
15	Singh, J.P., et al., Protective role of Apigenin on the status of lipid peroxidation and antioxidant defense against hepatocarcinogenesis in Wistar albino rats. Phytomedicine, 2004. 11(4): p. 309-14.
16	Leonardi, T., et al., Apigenin and naringenin suppress colon carcinogenesis through the aberrant crypt stage in azoxymethane-treated rats. Exp Biol Med (Maywood), 2010. 235(6): p. 710-7.
17	Gupta, S., F. Afaq, and H. Mukhtar, Selective growth-inhibitory, cell-cycle deregulatory and apoptotic response of apigenin in normal versus human prostate carcinoma cells. Biochem Biophys Res Commun, 2001. 287(4): p. 914-20.
18	Patel, D., S. Shukla, and S. Gupta, Apigenin and cancer chemoprevention: progress, potential and promise (review). Int J Oncol, 2007. 30(1): p. 233-45.
19	Esumi, H., et al., Antitumor activity of pyrvinium pamoate, 6-(dimethylamino)-2-[2-(2,5-dimethyl-1-phenyl-1H-pyrrol-3-yl)ethenyl]-1-me thyl-quinolinium pamoate salt, showing preferential cytotoxicity during glucose starvation. Cancer Sci, 2004. 95(8): p. 685-90.
20	Yu, D.H., et al., Pyrvinium targets the unfolded protein response to hypoglycemia and its anti-tumor activity is enhanced by combination therapy. PLoS One, 2008. 3(12): p. e3951.
21	de La Rocque, L., et al., Inhibition of human LAK-cell activity by the anti-depressant trifluoperazine. Immunopharmacology, 1995. 29(1): p. 1-10.
22	Tatsuta, M., et al., Inhibition by calmodulin antagonist trifluoperazine of experimental carcinogenesis in rat colon induced by azoxymethane. Oncol Rep, 1994. 1(4): p. 717-21.
23	Gangopadhyay, S., et al., Trifluoperazine stimulates ionizing radiation induced cell killing through inhibition of DNA repair. Mutat Res, 2007. 633(2): p. 117-25.
24	Gao, X.M., et al., Characterization of the antitumor-promoting activity of camptothecin in SENCAR mouse skin. Carcinogenesis, 1996. 17(5): p. 1141-8.
25	Sanchez-Alcazar, J.A., et al., Camptothecin-induced apoptosis in non-small cell lung cancer is independent of cyclooxygenase expression. Apoptosis, 2003. 8(6): p. 639-47.
26	Avemann, K., et al., Camptothecin, a specific inhibitor of type I DNA topoisomerase, induces DNA breakage at replication forks. Mol Cell Biol, 1988. 8(8): p. 3026-34.
27	Paoletti, C., et al., Antitumor activity, pharmacology, and toxicity of ellipticines, ellipticinium, and 9-hydroxy derivatives: preliminary clinical trials of 2-methyl-9-hydroxy ellipticinium (NSC 264-137). Recent Results Cancer Res, 1980. 74: p. 107-23.
28	DeMarini, D.M., et al., Mutagenicity and cytotoxicity of five antitumor ellipticines in mammalian cells and their structure-activity relationships in Salmonella. Cancer Res, 1983. 43(8): p. 3544-52.
29	Auclair, C., Redox parameters associated to cytotoxic and antitumor activities in the series of antitumor drugs ellipticines and derivatives. Adv Exp Med Biol, 1990. 264: p. 317-22.
30	Dietrich, L.S. and D.M. Shapiro, Combination chemotherapy of cancer: potentiation of carcinostatic action of 8-azaguanine by a riboflavin analog. Cancer Res, 1953. 13(10): p. 699-702.
31	Bousser, J., D. Christol, and P. Cornu, [Findings on 8-azaguanine used in man in cancer therapy]. Bull Assoc Fr Etud Cancer, 1957. 44(4): p. 533-44.
32	Tew, K.D., A.M. Bomber, and S.J. Hoffman, Ethacrynic acid and piriprost as enhancers of cytotoxicity in drug resistant and sensitive cell lines. Cancer Res, 1988. 48(13): p. 3622-5.
33	Lahusen, T., et al., Alsterpaullone, a novel cyclin-dependent kinase inhibitor, induces apoptosis by activation of caspase-9 due to perturbation in mitochondrial membrane potential. Mol Carcinog, 2003. 36(4): p. 183-94.
34	Sandhu, P., et al., Disposition of vorinostat, a novel histone deacetylase inhibitor and anticancer agent, in preclinical species. Drug Metab Lett, 2007. 1(2): p. 153-61.
35	Duvic, M. and J. Vu, Vorinostat: a new oral histone deacetylase inhibitor approved for cutaneous T-cell lymphoma. Expert Opin Investig Drugs, 2007. 16(7): p. 1111-20.
36	Richon, V.M., J. Garcia-Vargas, and J.S. Hardwick, Development of vorinostat: current applications and future perspectives for cancer therapy. Cancer Lett, 2009. 280(2): p. 201-10.
37	Krakoff, I.H., R.R. Ellison, and C.T. Tan, Clinical evaluation of thioguanosine. Cancer Res, 1961. 21: p. 1015-9.
38	Nelson, J.A., et al., Mechanisms of action of 6-thioguanine, 6-mercaptopurine, and 8-azaguanine. Cancer Res, 1975. 35(10): p. 2872-8.
39	Khoo, B.Y., S.L. Chua, and P. Balaram, Apoptotic effects of chrysin in human cancer cell lines. Int J Mol Sci, 2010. 11(5): p. 2188-99.
40	Li, X., et al., Chrysin promotes tumor necrosis factor (TNF)-related apoptosis-inducing ligand (TRAIL) induced apoptosis in human cancer cell lines. Toxicol In Vitro, 2011. 25(3): p. 630-5.
41	Wang, M. and A.L. Gartel, Micelle-encapsulated thiostrepton as an effective nanomedicine for inhibiting tumor growth and for suppressing FOXM1 in human xenografts. Mol Cancer Ther, 2011.
42	Kwok, J.M., et al., Thiostrepton selectively targets breast cancer cells through inhibition of forkhead box M1 expression. Mol Cancer Ther, 2008. 7(7): p. 2022-32.
43	Pandit, B. and A.L. Gartel, Thiazole antibiotic thiostrepton synergize with bortezomib to induce apoptosis in cancer cells. PLoS One, 2011. 6(2): p. e17110.
44	Zhou, Q., et al., Luteolin inhibits invasion of prostate cancer PC3 cells through E-cadherin. Mol Cancer Ther, 2009. 8(6): p. 1684-91.
45	Rao, P.S., et al., Luteolin induces apoptosis in multidrug resistant cancer cells without affecting the drug transporter function: involvement of cell line-specific apoptotic mechanisms. Int J Cancer, 2011.
46	Cai, X., et al., Luteolin induced G2 phase cell cycle arrest and apoptosis on non-small cell lung cancer cells. Toxicol In Vitro, 2011. 25(7): p. 1385-91.
47	Suzuki, T., et al., Effects of the non-competitive NMDA receptor antagonist ifenprodil on the morphine-induced place preference in mice. Life Sci, 1999. 64(12): p. PL151-6.
48	Arencibia, J.M., et al., Doxazosin induces apoptosis in LNCaP prostate cancer cell line through DNA binding and DNA-dependent protein kinase down-regulation. Int J Oncol, 2005. 27(6): p. 1617-23.
49	Siddiqui, E.J., et al., Growth inhibitory effect of doxazosin on prostate and bladder cancer cells. Is the serotonin receptor pathway involved? Anticancer Res, 2005. 25(6B): p. 4281-6.
50	Walden, P.D., Y. Globina, and A. Nieder, Induction of anoikis by doxazosin in prostate cancer cells is associated with activation of caspase-3 and a reduction of focal adhesion kinase. Urol Res, 2004. 32(4): p. 261-5.
51	Feau, C., et al., Novel flufenamic acid analogues as inhibitors of androgen receptor mediated transcription. ACS Chem Biol, 2009. 4(10): p. 834-43.
52	Zhu, W., A. Smith, and C.Y. Young, A nonsteroidal anti-inflammatory drug, flufenamic acid, inhibits the expression of the androgen receptor in LNCaP cells. Endocrinology, 1999. 140(11): p. 5451-4.
53	Grinwich, K.D. and O.J. Plescia, Tumor-mediated immunosuppression: prevention by inhibitors of prostaglandin synthesis. Prostaglandins, 1977. 14(6): p. 1175-82.
54	Cunningham, D., et al., Cetuximab monotherapy and cetuximab plus irinotecan in irinotecan-refractory metastatic colorectal cancer. N Engl J Med, 2004. 351(4): p. 337-45.
55	Rothenberg, M.L., Irinotecan (CPT-11): recent developments and future directions--colorectal cancer and beyond. Oncologist, 2001. 6(1): p. 66-80.
56	O'Connell, M.J., Oxaliplatin or irinotecan as adjuvant therapy for colon cancer: the results are in. J Clin Oncol, 2009. 27(19): p. 3082-4.
57	Jang, M., et al., Cancer chemopreventive activity of resveratrol, a natural product derived from grapes. Science, 1997. 275(5297): p. 218-20.
58	Aziz, M.H., R. Kumar, and N. Ahmad, Cancer chemoprevention by resveratrol: in vitro and in vivo studies and the underlying mechanisms (review). Int J Oncol, 2003. 23(1): p. 17-28.
59	Tili, E. and J.J. Michaille, Resveratrol, MicroRNAs, Inflammation, and Cancer. J Nucleic Acids, 2011. 2011: p. 102431.
60	Mohan, R., et al., Withaferin A is a potent inhibitor of angiogenesis. Angiogenesis, 2004. 7(2): p. 115-22.
61	Thaiparambil, J.T., et al., Withaferin A inhibits breast cancer invasion and metastasis at sub-cytotoxic doses by inducing vimentin disassembly and serine 56 phosphorylation. Int J Cancer, 2011. 129(11): p. 2744-55.
62	Yu, Y., et al., Withaferin A targets heat shock protein 90 in pancreatic cancer cells. Biochem Pharmacol, 2010. 79(4): p. 542-51.
63	Daniel, K.G., et al., Clioquinol and pyrrolidine dithiocarbamate complex with copper to form proteasome inhibitors and apoptosis inducers in human breast cancer cells. Breast Cancer Res, 2005. 7(6): p. R897-908.
64	Yu, H., et al., Clioquinol targets zinc to lysosomes in human cancer cells. Biochem J, 2009. 417(1): p. 133-9.
65	Ding, W.Q., et al., Anticancer activity of the antibiotic clioquinol. Cancer Res, 2005. 65(8): p. 3389-95.
66	Ghebeh, H., et al., Doxorubicin downregulates cell surface B7-H1 expression and upregulates its nuclear expression in breast cancer cells: role of B7-H1 as an anti-apoptotic molecule. Breast Cancer Res, 2010. 12(4): p. R48.
67	Strother, R. and D. Matei, Pegylated liposomal doxorubicin in ovarian cancer. Ther Clin Risk Manag, 2009. 5(3): p. 639-50.
68	Dejeux, E., et al., DNA methylation profiling in doxorubicin treated primary locally advanced breast tumours identifies novel genes associated with survival and treatment response. Mol Cancer, 2010. 9: p. 68.
69	van Kalken, C.K., et al., Bepridil in combination with anthracyclines to reverse anthracycline resistance in cancer patients. Eur J Cancer, 1991. 27(6): p. 739-44.
70	Lee, Y.S. and R.D. Wurster, Bepridil enhances in vitro antitumor activity of antiestrogens in human brain tumor cells. Cancer Lett, 1996. 110(1-2): p. 243-8.
71	Lee, Y.S., M.M. Sayeed, and R.D. Wurster, Intracellular Ca2+ mediates the cytotoxicity induced by bepridil and benzamil in human brain tumor cells. Cancer Lett, 1995. 88(1): p. 87-91.
72	Raj, L., et al., Selective killing of cancer cells by a small molecule targeting the stress response to ROS. Nature, 2011. 475(7355): p. 231-4.
73	Xia, S.H. and D.C. Fang, Pharmacological action and mechanisms of ginkgolide B. Chin Med J (Engl), 2007. 120(10): p. 922-8.
74	Bayon, Y., A. Alonso, and M. Sanchez Crespo, 4-trifluoromethyl derivatives of salicylate, triflusal and its main metabolite 2-hydroxy-4-trifluoromethylbenzoic acid, are potent inhibitors of nuclear factor kappaB activation. Br J Pharmacol, 1999. 126(6): p. 1359-66.
75	Aoun, M., et al., Imipenem versus targeted therapy in cancer patients. Int J Antimicrob Agents, 1998. 10(4): p. 263-70.
76	Bodey, G.P., et al., Imipenem/cilastatin therapy of infections in cancer patients. Cancer, 1987. 60(2): p. 255-62.
77	Ellison, R.R., et al., [Clinical investigations of 6-azathymine: a thymine analog]. Cancer Res, 1960. 20: p. 435-42.
78	Sun, M., et al., Sanguinarine suppresses prostate tumor growth and inhibits survivin expression. Genes Cancer, 2010. 1(3): p. 283-92.
79	Ahmad, N., et al., Differential antiproliferative and apoptotic response of sanguinarine for cancer cells versus normal cells. Clin Cancer Res, 2000. 6(4): p. 1524-8.
80	Chang, M.C., et al., Induction of necrosis and apoptosis to KB cancer cells by sanguinarine is associated with reactive oxygen species production and mitochondrial membrane depolarization. Toxicol Appl Pharmacol, 2007. 218(2): p. 143-51.
