# Supplementary material for: Functional Module Connectivity Map (FMCM): A Framework for Searching Repurposed Drug Compounds for Systems Treatment of Cancer and an Application to Colorectal Adenocarcinoma
Source: PLoS One. 2014 Jan 27;9(1):e86299. doi: 10.1371/journal.pone.0086299 (PMC3903539; doi:10.1371/journal.pone.0086299)
Supplement: Table S4 — GO terms analysis for genes in the lightblue block in the IGA heatmap ( Figure 8A ). Top-10 gene ontology annotation clusters were determined by DAVID [36]. (XLS) [file pone.0086299.s009.xls]

## Sheet: Sheet1
Table S4. GO terms analysis for genes in the lightblue block in the IGA heatmap (Figure 8A). Top-10 gene ontology annotation clusters were determined by DAVID [34].
Annotation Cluster 1	Enrichment Score: 6.12388470255542
Category	Term	Count	%	PValue	Genes	List Total	Pop Hits	Pop Total	Fold Enrichment	Bonferroni	Benjamini	FDR
GOTERM_BP_FAT	GO:0051789~response to protein stimulus	10	8.13008	9.36515e-08	HSPH1, MSX1, HSPA4L, HSPA6, FAS, DNAJB4, SERPINH1, PPP1R15A, DDIT3, DNAJB6	96	106	12644	12.4253	8.69048e-05	8.69048e-05	0.000146557
GOTERM_BP_FAT	GO:0006986~response to unfolded protein	8	6.50407	8.81038e-07	HSPH1, HSPA4L, HSPA6, DNAJB4, SERPINH1, PPP1R15A, DDIT3, DNAJB6	96	70	12644	15.0524	0.000817269	0.000408718	0.00137874
GOTERM_BP_FAT	GO:0010033~response to organic substance	19	15.4472	5.15035e-06	IRS2, PGF, ASNS, TRIM16, PMAIP1, SERPINH1, DDIT3, HSPH1, CDKN1A, MSX1, BTG2, ADM, HMOX1, HSPA4L, HSPA6, FAS, DNAJB4, PPP1R15A, DNAJB6	96	715	12644	3.49994	0.00476813	0.00159191	0.00805958
Annotation Cluster 2	Enrichment Score: 2.3068383641518024
Category	Term	Count	%	PValue	Genes	List Total	Pop Hits	Pop Total	Fold Enrichment	Bonferroni	Benjamini	FDR
GOTERM_BP_FAT	GO:0009991~response to extracellular stimulus	9	7.31707	0.00023054	MICB, CDKN1A, ATG12, ADM, HMOX1, TRIM16, ASNS, HSPA5, DDIT3	96	218	12644	5.4375	0.192624	0.052086	0.360168
GOTERM_BP_FAT	GO:0031667~response to nutrient levels	8	6.50407	0.000655375	MICB, ATG12, ADM, HMOX1, TRIM16, ASNS, HSPA5, DDIT3	96	195	12644	5.40342	0.455772	0.114566	1.0207
GOTERM_BP_FAT	GO:0033554~cellular response to stress	13	10.5691	0.000920454	ATG12, DUSP10, ASNS, DDIT3, CDKN1A, ATF4, ADM, BTG2, NUPR1, HMOX1, HSPA5, GADD45A, PPP1R15A	96	557	12644	3.07398	0.574536	0.132751	1.43077
GOTERM_BP_FAT	GO:0031668~cellular response to extracellular stimulus	5	4.06504	0.00126933	CDKN1A, ATG12, HMOX1, ASNS, HSPA5	96	63	12644	10.453	0.692317	0.122752	1.96804
GOTERM_BP_FAT	GO:0042594~response to starvation	4	3.25203	0.00356231	ATG12, ADM, ASNS, HSPA5	96	41	12644	12.8496	0.963547	0.145895	5.4316
GOTERM_BP_FAT	GO:0031669~cellular response to nutrient levels	4	3.25203	0.0040797	ATG12, HMOX1, ASNS, HSPA5	96	43	12644	12.2519	0.977488	0.158392	6.19712
GOTERM_BP_FAT	GO:0009267~cellular response to starvation	3	2.43902	0.0225497	ATG12, ASNS, HSPA5	96	31	12644	12.746	1	0.375215	30.0174
GOTERM_BP_FAT	GO:0007584~response to nutrient	4	3.25203	0.0869237	MICB, HMOX1, TRIM16, DDIT3	96	139	12644	3.79017	1	0.685259	75.9028
GOTERM_BP_FAT	GO:0006979~response to oxidative stress	3	2.43902	0.344353	MICB, HMOX1, DDIT3	96	162	12644	2.43904	1	0.946251	99.8648
Annotation Cluster 3	Enrichment Score: 2.24349864231098
Category	Term	Count	%	PValue	Genes	List Total	Pop Hits	Pop Total	Fold Enrichment	Bonferroni	Benjamini	FDR
GOTERM_BP_FAT	GO:0008219~cell death	14	11.3821	0.00231761	MICB, YARS, GARS, PMAIP1, DDIT4, RRAGC, TNFRSF10B, BAG1, SQSTM1, JMJD6, HMOX1, FAS, GADD45A, PPP1R15A	96	706	12644	2.61178	0.883892	0.152643	3.56595
GOTERM_BP_FAT	GO:0016265~death	14	11.3821	0.002465	MICB, YARS, GARS, PMAIP1, DDIT4, RRAGC, TNFRSF10B, BAG1, SQSTM1, JMJD6, HMOX1, FAS, GADD45A, PPP1R15A	96	711	12644	2.59341	0.898768	0.141604	3.78865
GOTERM_BP_FAT	GO:0006915~apoptosis	11	8.94309	0.0129849	YARS, TNFRSF10B, BAG1, SQSTM1, JMJD6, FAS, PMAIP1, PPP1R15A, GADD45A, RRAGC, DDIT4	96	590	12644	2.45558	0.999995	0.30004	18.4973
GOTERM_BP_FAT	GO:0012501~programmed cell death	11	8.94309	0.0143124	YARS, TNFRSF10B, BAG1, SQSTM1, JMJD6, FAS, PMAIP1, PPP1R15A, GADD45A, RRAGC, DDIT4	96	599	12644	2.41868	0.999998	0.310375	20.1959
Annotation Cluster 4	Enrichment Score: 2.0973359387316792
Category	Term	Count	%	PValue	Genes	List Total	Pop Hits	Pop Total	Fold Enrichment	Bonferroni	Benjamini	FDR
GOTERM_BP_FAT	GO:0051252~regulation of RNA metabolic process	25	20.3252	0.00158619	CREM, TRIM16, PLAGL1, ZNF778, SQSTM1, HMOX1, ZNF473, PER1, ZNF268, ZNF606, MAFG, MAFF, ZNF221, DDIT3, DLX2, ATF4, ATF3, MSX1, ZNF419, JMJD6, ETS2, IRF1, ZNF432, ZSCAN12, DNAJB6	96	1715	12644	1.91995	0.770799	0.125343	2.45364
GOTERM_BP_FAT	GO:0006355~regulation of transcription, DNA-dependent	24	19.5122	0.00260823	MAFG, MAFF, CREM, TRIM16, ZNF221, DDIT3, PLAGL1, ZNF778, DLX2, ATF4, ATF3, MSX1, ZNF419, SQSTM1, HMOX1, ETS2, ZNF473, IRF1, PER1, ZNF432, ZNF268, ZSCAN12, ZNF606, DNAJB6	96	1675	12644	1.88716	0.911398	0.132869	4.00462
GOTERM_BP_FAT	GO:0045449~regulation of transcription	28	22.7642	0.0237521	CREM, TRIM16, PLAGL1, ZNF778, SQSTM1, HMOX1, ZNF329, ZNF473, PER1, HBP1, ZNF268, ZNF606, MAFG, MAFF, ZNF221, DDIT3, DLX2, ATF4, ATF3, MSX1, ZNF419, BTG2, JMJD6, ETS2, IRF1, ZNF432, ZSCAN12, DNAJB6	96	2476	12644	1.48943	1	0.37789	31.3526
GOTERM_BP_FAT	GO:0006350~transcription	23	18.6992	0.0415193	MAFG, MAFF, CREM, ZNF221, DDIT3, RRAGC, PLAGL1, ZNF778, ADRM1, ATF4, ATF3, MSX1, ZNF419, BTG2, JMJD6, ZNF473, ZNF329, IRF1, PER1, HBP1, ZNF432, ZNF268, ZNF606	96	2015	12644	1.50337	1	0.511054	48.5015
Annotation Cluster 5	Enrichment Score: 1.8031700015087118
Category	Term	Count	%	PValue	Genes	List Total	Pop Hits	Pop Total	Fold Enrichment	Bonferroni	Benjamini	FDR
GOTERM_BP_FAT	GO:0042981~regulation of apoptosis	15	12.1951	0.00233647	ASNS, PMAIP1, DDIT3, PLAGL1, CDKN1A, MSX1, TNFRSF10B, NUPR1, BAG1, BTG2, SQSTM1, HMOX1, HSPA5, FAS, DNAJB6	96	794	12644	2.48819	0.885912	0.143633	3.59447
GOTERM_BP_FAT	GO:0043067~regulation of programmed cell death	15	12.1951	0.00256193	ASNS, PMAIP1, DDIT3, PLAGL1, CDKN1A, MSX1, TNFRSF10B, NUPR1, BAG1, BTG2, SQSTM1, HMOX1, HSPA5, FAS, DNAJB6	96	802	12644	2.46337	0.907497	0.138243	3.93485
GOTERM_BP_FAT	GO:0010941~regulation of cell death	15	12.1951	0.00265099	ASNS, PMAIP1, DDIT3, PLAGL1, CDKN1A, MSX1, TNFRSF10B, NUPR1, BAG1, BTG2, SQSTM1, HMOX1, HSPA5, FAS, DNAJB6	96	805	12644	2.45419	0.914854	0.127903	4.069
GOTERM_BP_FAT	GO:0043066~negative regulation of apoptosis	9	7.31707	0.00469697	CDKN1A, MSX1, BTG2, BAG1, SQSTM1, HMOX1, ASNS, FAS, HSPA5	96	349	12644	3.39649	0.987337	0.173007	7.10283
GOTERM_BP_FAT	GO:0043069~negative regulation of programmed cell death	9	7.31707	0.00511123	CDKN1A, MSX1, BTG2, BAG1, SQSTM1, HMOX1, ASNS, FAS, HSPA5	96	354	12644	3.34852	0.991395	0.167148	7.70606
GOTERM_BP_FAT	GO:0060548~negative regulation of cell death	9	7.31707	0.00519734	CDKN1A, MSX1, BTG2, BAG1, SQSTM1, HMOX1, ASNS, FAS, HSPA5	96	355	12644	3.33908	0.992059	0.163978	7.831
GOTERM_BP_FAT	GO:0006917~induction of apoptosis	8	6.50407	0.00965515	PLAGL1, CDKN1A, TNFRSF10B, NUPR1, SQSTM1, HMOX1, FAS, PMAIP1	96	316	12644	3.33439	0.999877	0.259268	14.0865
GOTERM_BP_FAT	GO:0012502~induction of programmed cell death	8	6.50407	0.00981394	PLAGL1, CDKN1A, TNFRSF10B, NUPR1, SQSTM1, HMOX1, FAS, PMAIP1	96	317	12644	3.32387	0.999894	0.255644	14.3018
GOTERM_BP_FAT	GO:0043065~positive regulation of apoptosis	9	7.31707	0.0145262	PLAGL1, CDKN1A, TNFRSF10B, NUPR1, SQSTM1, HMOX1, FAS, PMAIP1, DDIT3	96	425	12644	2.78912	0.999999	0.307193	20.4663
GOTERM_BP_FAT	GO:0043068~positive regulation of programmed cell death	9	7.31707	0.0150972	PLAGL1, CDKN1A, TNFRSF10B, NUPR1, SQSTM1, HMOX1, FAS, PMAIP1, DDIT3	96	428	12644	2.76957	0.999999	0.3037	21.1845
GOTERM_BP_FAT	GO:0010942~positive regulation of cell death	9	7.31707	0.0154869	PLAGL1, CDKN1A, TNFRSF10B, NUPR1, SQSTM1, HMOX1, FAS, PMAIP1, DDIT3	96	430	12644	2.75669	0.999999	0.303792	21.6711
GOTERM_BP_FAT	GO:0006916~anti-apoptosis	5	4.06504	0.0665926	BAG1, SQSTM1, HMOX1, FAS, HSPA5	96	203	12644	3.24405	1	0.614997	65.9875
GOTERM_BP_FAT	GO:0043122~regulation of I-kappaB kinase/NF-kappaB cascade	3	2.43902	0.19204	TNFRSF10B, SQSTM1, HMOX1	96	107	12644	3.69276	1	0.853577	96.446
GOTERM_BP_FAT	GO:0008624~induction of apoptosis by extracellular signals	3	2.43902	0.197493	TNFRSF10B, SQSTM1, FAS	96	109	12644	3.625	1	0.856943	96.8033
GOTERM_BP_FAT	GO:0010627~regulation of protein kinase cascade	3	2.43902	0.556939	TNFRSF10B, SQSTM1, HMOX1	96	247	12644	1.5997	1	0.989729	99.9997
Annotation Cluster 6	Enrichment Score: 1.8024275823054223
Category	Term	Count	%	PValue	Genes	List Total	Pop Hits	Pop Total	Fold Enrichment	Bonferroni	Benjamini	FDR
GOTERM_BP_FAT	GO:0043038~amino acid activation	4	3.25203	0.00493753	YARS, CARS, SARS, GARS	96	46	12644	11.4529	0.989881	0.167844	7.45358
GOTERM_BP_FAT	GO:0043039~tRNA aminoacylation	4	3.25203	0.00493753	YARS, CARS, SARS, GARS	96	46	12644	11.4529	0.989881	0.167844	7.45358
GOTERM_BP_FAT	GO:0006418~tRNA aminoacylation for protein translation	4	3.25203	0.00493753	YARS, CARS, SARS, GARS	96	46	12644	11.4529	0.989881	0.167844	7.45358
GOTERM_BP_FAT	GO:0006412~translation	8	6.50407	0.00949825	YARS, CARS, RPL31, SARS, EIF2S2, GARS, MRPL18, RSL24D1	96	315	12644	3.34497	0.999858	0.263169	13.8733
GOTERM_BP_FAT	GO:0006399~tRNA metabolic process	4	3.25203	0.055574	YARS, CARS, SARS, GARS	96	115	12644	4.58116	1	0.580988	59.1307
GOTERM_BP_FAT	GO:0034660~ncRNA metabolic process	4	3.25203	0.241206	YARS, CARS, SARS, GARS	96	226	12644	2.33112	1	0.888008	98.6694
Annotation Cluster 7	Enrichment Score: 1.5838491272547914
Category	Term	Count	%	PValue	Genes	List Total	Pop Hits	Pop Total	Fold Enrichment	Bonferroni	Benjamini	FDR
GOTERM_BP_FAT	GO:0006006~glucose metabolic process	6	4.87805	0.00541311	IRS2, ATF4, ATF3, CREM, PCK2, SERP1	96	150	12644	5.26833	0.993507	0.16464	8.14334
GOTERM_BP_FAT	GO:0019318~hexose metabolic process	6	4.87805	0.0138884	IRS2, ATF4, ATF3, CREM, PCK2, SERP1	96	189	12644	4.18122	0.999998	0.309834	19.6571
GOTERM_BP_FAT	GO:0006094~gluconeogenesis	3	2.43902	0.0149773	ATF4, ATF3, PCK2	96	25	12644	15.805	0.999999	0.308249	21.0343
GOTERM_BP_FAT	GO:0019319~hexose biosynthetic process	3	2.43902	0.0225497	ATF4, ATF3, PCK2	96	31	12644	12.746	1	0.375215	30.0174
GOTERM_BP_FAT	GO:0005996~monosaccharide metabolic process	6	4.87805	0.0241384	IRS2, ATF4, ATF3, CREM, PCK2, SERP1	96	218	12644	3.625	1	0.376497	31.7765
GOTERM_BP_FAT	GO:0046364~monosaccharide biosynthetic process	3	2.43902	0.0313748	ATF4, ATF3, PCK2	96	37	12644	10.6791	1	0.440127	39.2776
GOTERM_BP_FAT	GO:0006090~pyruvate metabolic process	3	2.43902	0.0395968	ATF4, ATF3, PCK2	96	42	12644	9.40774	1	0.500585	46.8611
GOTERM_BP_FAT	GO:0046165~alcohol biosynthetic process	3	2.43902	0.04309	ATF4, ATF3, PCK2	96	44	12644	8.98011	1	0.518045	49.8065
GOTERM_BP_FAT	GO:0016051~carbohydrate biosynthetic process	4	3.25203	0.046602	ATF4, ATF3, PCK2, DSE	96	107	12644	4.92368	1	0.540199	52.6131
GOTERM_BP_FAT	GO:0034637~cellular carbohydrate biosynthetic process	3	2.43902	0.0948643	ATF4, ATF3, PCK2	96	69	12644	5.72645	1	0.713473	78.9814
Annotation Cluster 8	Enrichment Score: 1.381846900713416
Category	Term	Count	%	PValue	Genes	List Total	Pop Hits	Pop Total	Fold Enrichment	Bonferroni	Benjamini	FDR
GOTERM_BP_FAT	GO:0043281~regulation of caspase activity	4	3.25203	0.0208374	TNFRSF10B, HSPA5, PMAIP1, DNAJB6	96	78	12644	6.75427	1	0.365204	28.0742
GOTERM_BP_FAT	GO:0052548~regulation of endopeptidase activity	4	3.25203	0.0229981	TNFRSF10B, HSPA5, PMAIP1, DNAJB6	96	81	12644	6.50412	1	0.37461	30.5182
GOTERM_BP_FAT	GO:0052547~regulation of peptidase activity	4	3.25203	0.0260618	TNFRSF10B, HSPA5, PMAIP1, DNAJB6	96	85	12644	6.19804	1	0.393545	33.8506
GOTERM_BP_FAT	GO:0051336~regulation of hydrolase activity	5	4.06504	0.237723	ARFGAP3, TNFRSF10B, HSPA5, PMAIP1, DNAJB6	96	331	12644	1.98955	1	0.886001	98.5706
Annotation Cluster 9	Enrichment Score: 1.323468466200646
Category	Term	Count	%	PValue	Genes	List Total	Pop Hits	Pop Total	Fold Enrichment	Bonferroni	Benjamini	FDR
GOTERM_BP_FAT	GO:0045768~positive regulation of anti-apoptosis	4	3.25203	0.00144008	CDKN1A, BTG2, ADM, HMOX1	96	30	12644	17.5611	0.737461	0.125179	2.22999
GOTERM_BP_FAT	GO:0045767~regulation of anti-apoptosis	4	3.25203	0.00286524	CDKN1A, BTG2, ADM, HMOX1	96	38	12644	13.864	0.930245	0.130768	4.39099
GOTERM_BP_FAT	GO:0009719~response to endogenous stimulus	10	8.13008	0.00330316	CDKN1A, IRS2, BTG2, ADM, PGF, HMOX1, TRIM16, ASNS, FAS, DDIT3	96	404	12644	3.26011	0.953598	0.142317	5.04597
GOTERM_BP_FAT	GO:0006917~induction of apoptosis	8	6.50407	0.00965515	PLAGL1, CDKN1A, TNFRSF10B, NUPR1, SQSTM1, HMOX1, FAS, PMAIP1	96	316	12644	3.33439	0.999877	0.259268	14.0865
GOTERM_BP_FAT	GO:0012502~induction of programmed cell death	8	6.50407	0.00981394	PLAGL1, CDKN1A, TNFRSF10B, NUPR1, SQSTM1, HMOX1, FAS, PMAIP1	96	317	12644	3.32387	0.999894	0.255644	14.3018
GOTERM_BP_FAT	GO:0009725~response to hormone stimulus	8	6.50407	0.0201802	CDKN1A, IRS2, BTG2, ADM, PGF, HMOX1, TRIM16, FAS	96	366	12644	2.87887	1	0.362656	27.3149
GOTERM_BP_FAT	GO:0070482~response to oxygen levels	5	4.06504	0.0216108	CDKN1A, ADM, PGF, HMOX1, DDIT4	96	141	12644	4.67051	1	0.369213	28.958
GOTERM_BP_FAT	GO:0042127~regulation of cell proliferation	12	9.7561	0.0325254	MAFG, CDKN1A, IRS2, MSX1, ATF3, NUPR1, BTG2, ADM, PGF, HMOX1, HBEGF, TPD52L2	96	783	12644	2.01852	1	0.445729	40.3966
GOTERM_BP_FAT	GO:0006974~response to DNA damage stimulus	7	5.69106	0.0579729	CDKN1A, NUPR1, BTG2, HMOX1, PPP1R15A, GADD45A, DDIT3	96	367	12644	2.51215	1	0.590939	60.7253
GOTERM_BP_FAT	GO:0043434~response to peptide hormone stimulus	4	3.25203	0.10799	IRS2, BTG2, ADM, TRIM16	96	153	12644	3.44336	1	0.752266	83.2767
GOTERM_BP_FAT	GO:0051384~response to glucocorticoid stimulus	3	2.43902	0.116389	CDKN1A, ADM, FAS	96	78	12644	5.06571	1	0.774917	85.5778
GOTERM_BP_FAT	GO:0008285~negative regulation of cell proliferation	6	4.87805	0.133134	CDKN1A, MSX1, NUPR1, BTG2, ADM, HMOX1	96	359	12644	2.20125	1	0.793692	89.3096
GOTERM_BP_FAT	GO:0031960~response to corticosteroid stimulus	3	2.43902	0.133897	CDKN1A, ADM, FAS	96	85	12644	4.64853	1	0.791836	89.4559
GOTERM_BP_FAT	GO:0048545~response to steroid hormone stimulus	4	3.25203	0.173435	CDKN1A, ADM, HMOX1, FAS	96	191	12644	2.75829	1	0.844429	94.9248
GOTERM_BP_FAT	GO:0008284~positive regulation of cell proliferation	6	4.87805	0.195167	CDKN1A, IRS2, ATF3, ADM, PGF, HBEGF	96	410	12644	1.92744	1	0.855919	96.6552
GOTERM_BP_FAT	GO:0014070~response to organic cyclic substance	3	2.43902	0.227781	CDKN1A, BTG2, HMOX1	96	120	12644	3.29271	1	0.882551	98.2492
GOTERM_BP_FAT	GO:0009628~response to abiotic stimulus	5	4.06504	0.297561	MICB, CDKN1A, BTG2, ADM, DNAJB4	96	367	12644	1.79439	1	0.928872	99.6023
GOTERM_BP_FAT	GO:0002694~regulation of leukocyte activation	3	2.43902	0.349821	CDKN1A, HMOX1, FAS	96	164	12644	2.4093	1	0.948147	99.8814
GOTERM_BP_FAT	GO:0050865~regulation of cell activation	3	2.43902	0.37423	CDKN1A, HMOX1, FAS	96	173	12644	2.28396	1	0.952265	99.9348
Annotation Cluster 10	Enrichment Score: 1.1914643901731972
Category	Term	Count	%	PValue	Genes	List Total	Pop Hits	Pop Total	Fold Enrichment	Bonferroni	Benjamini	FDR
GOTERM_BP_FAT	GO:0007050~cell cycle arrest	6	4.87805	0.00105526	PLAGL1, CDKN1A, HBP1, PPP1R15A, GADD45A, DDIT3	96	103	12644	7.67233	0.624613	0.130617	1.63869
GOTERM_BP_FAT	GO:0006974~response to DNA damage stimulus	7	5.69106	0.0579729	CDKN1A, NUPR1, BTG2, HMOX1, PPP1R15A, GADD45A, DDIT3	96	367	12644	2.51215	1	0.590939	60.7253
GOTERM_BP_FAT	GO:0022402~cell cycle process	6	4.87805	0.409649	PLAGL1, CDKN1A, HBP1, PPP1R15A, GADD45A, DDIT3	96	558	12644	1.41622	1	0.962465	99.9738
GOTERM_BP_FAT	GO:0007049~cell cycle	6	4.87805	0.684143	PLAGL1, CDKN1A, HBP1, PPP1R15A, GADD45A, DDIT3	96	761	12644	1.03844	1	0.997284	100
