# Supplementary material for: Functional Module Connectivity Map (FMCM): A Framework for Searching Repurposed Drug Compounds for Systems Treatment of Cancer and an Application to Colorectal Adenocarcinoma
Source: PLoS One. 2014 Jan 27;9(1):e86299. doi: 10.1371/journal.pone.0086299 (PMC3903539; doi:10.1371/journal.pone.0086299)
Supplement: Table S5 — GO terms analysis for genes in the pink block in the IGA heatmap ( Figure 8A ). Top-10 gene ontology annotation clusters were determined by DAVID [36]. (XLS) [file pone.0086299.s010.xls]

## Sheet: Sheet1
Table S5. GO terms analysis for genes in the pink block in the IGA heatmap (Figure 8A). Top-10 gene ontology annotation clusters were determined by DAVID [34].
Annotation Cluster 1	Enrichment Score: 29.07297599281601
Category	Term	Count	%	PValue	Genes	List Total	Pop Hits	Pop Total	Fold Enrichment	Bonferroni	Benjamini	FDR
GOTERM_BP_FAT	GO:0006350~transcription	398	23.0324	1.11614e-42	MEF2A, ZNF250, MED23, MED22, MED21, CITED2, BRPF1, TAF5L, ZNF248, ZNF107, PATZ1, ZNF394, TBPL1, ZNF45, ZNF44, RREB1, RCOR1, MTPAP, ZHX2, ZHX3, HMG20A, MED13, C10ORF2, ZNF787, MED17, ZNF239, TGIF1, ZZZ3, TGIF2, CRTC3, ZNF611, ZNF133, ZNF131, ZSCAN5A, AHCTF1, ZNF232, DIDO1, VPS72, ZNF227, HEXIM1, ZNF124, VEZF1, ASXL2, ZNF623, KLF11, ASXL1, ZNF629, GCFC1, ZNF217, ZNF212, ZNF211, TRPS1, PPRC1, BACH1,…	1326	2015	12644	1.88343	3.50915e-39	3.50915e-39	2.0203e-39
GOTERM_BP_FAT	GO:0045449~regulation of transcription	442	25.5787	2.63972e-36	MEF2A, NAA16, ZNF250, MED23, MED22, MED21, CITED2, BRPF1, TAF5L, ZNF248, YEATS2, ZNF107, PATZ1, ZNF394, CCNA2, TBPL1, ZNF45, ZNF44, RREB1, RCOR1, ZHX2, ZHX3, HMG20A, MED13, MECOM, ZNF787, MED17, ZNF239, TGIF1, ZZZ3, TGIF2, CRTC3, ZNF611, ZNF133, ZNF131, ZSCAN5A, ZNF232, VPS72, JRK, ZNF227, HEXIM1, ZNF124, VEZF1, ASXL2, ZNF623, MAP2K3, KLF11, ASXL1, SFMBT1, GCFC1, ZNF629, ZNF217, ZNF212, ZNF211, T…	1326	2476	12644	1.70221	8.29928e-33	4.14964e-33	4.77809e-33
GOTERM_BP_FAT	GO:0051252~regulation of RNA metabolic process	297	17.1875	7.94062e-21	MEF2A, SNIP1, NAA16, ZNF250, MED23, MED22, MED21, RAB1A, CITED2, SIN3B, ZNF248, YEATS2, PATZ1, ZNF394, TBPL1, ZNF45, ZNF44, RREB1, ZHX2, HMG20A, ZHX3, MED13, MECOM, HES1, MTF1, MED17, VEGFA, MNT, TGIF1, PRDM2, TGIF2, PIAS1, ZNF611, ZNF133, ZNF131, ZSCAN5A, ZNF232, VPS72, ZNF227, TCF20, HEXIM1, ZNF124, VEZF1, PLAGL2, KLF5, MLL, PAIP1, TP53BP1, MAML1, MAP2K3, CREBBP, KLF11, RYBP, SMAD4, SMAD3, SMAD…	1326	1715	12644	1.65133	2.49653e-17	6.24133e-18	1.43731e-17
GOTERM_BP_FAT	GO:0006355~regulation of transcription, DNA-dependent	287	16.6088	2.18255e-19	MEF2A, SNIP1, NAA16, ZNF250, MED23, MED22, MED21, RAB1A, CITED2, SIN3B, ZNF248, YEATS2, PATZ1, ZNF394, TBPL1, ZNF45, ZNF44, RREB1, ZHX2, HMG20A, ZHX3, MED13, MECOM, HES1, MTF1, MED17, VEGFA, MNT, TGIF1, PRDM2, TGIF2, PIAS1, ZNF611, ZNF133, ZNF131, ZSCAN5A, ZNF232, VPS72, ZNF227, TCF20, HEXIM1, ZNF124, VEZF1, PLAGL2, KLF5, MLL, TP53BP1, MAML1, MAP2K3, CREBBP, KLF11, RYBP, SMAD4, SMAD3, SMAD1, GCFC…	1326	1675	12644	1.63383	6.86195e-16	1.14366e-16	3.95058e-16
Annotation Cluster 2	Enrichment Score: 12.03524562308028
Category	Term	Count	%	PValue	Genes	List Total	Pop Hits	Pop Total	Fold Enrichment	Bonferroni	Benjamini	FDR
GOTERM_BP_FAT	GO:0007049~cell cycle	164	9.49074	2.7559e-20	RAD51C, KIFC1, MAEA, XRCC2, DBF4, JAG2, TTK, RBM7, AURKA, WTAP, CUL3, CDCA8, CASP8AP2, TARDBP, NUP37, H2AFX, TLK1, TLK2, DNAJC2, CCNA2, ASPM, CUL1, CGRRF1, RINT1, UBR2, ESPL1, LIG4, PLK1S1, TACC3, WEE1, AHR, TACC2, RAD1, HHEX, DCLRE1A, EP300, MAPK6, C14ORF106, CLIP1, BIN3, PELO, AKAP8, MAPK7, CCDC99, BLM, NEK2, TIPIN, ANAPC10, CDC34, CCNG1, CCNG2, SESN1, URGCP, NIPBL, SAC3D1, KATNA1, FBXO5, SPIN2…	1326	761	12644	2.05494	8.66455e-17	1.73291e-17	4.98838e-17
GOTERM_BP_FAT	GO:0022403~cell cycle phase	97	5.61343	1.06479e-14	KIFC1, RAD51C, XRCC2, DBF4, TTK, AURKA, RBM7, CUL3, CDCA8, TARDBP, H2AFX, NUP37, CCNA2, DNAJC2, CUL1, ASPM, UBR2, ESPL1, TACC3, WEE1, TACC2, RAD1, DCLRE1A, C14ORF106, CLIP1, AKAP8, CCDC99, BLM, NEK2, TIPIN, ANAPC10, CDC34, CCNG1, CCNG2, NIPBL, SAC3D1, KATNA1, FBXO5, ERCC6L, MKI67, BRCA2, CDC20, NDC80, RNF8, CDKN1B, PLK1, RRS1, ZNF318, RAD54B, ABL1, UTP14C, KIF23, MAD1L1, E2F6, MLH3, GTSE1, ACVR1B…	1326	409	12644	2.26146	3.35092e-11	4.78706e-12	1.92957e-11
GOTERM_BP_FAT	GO:0000279~M phase	79	4.57176	9.22365e-13	KIF23, MAD1L1, KIFC1, RAD51C, XRCC2, TTK, AURKA, RBM7, MLH3, CDCA8, TARDBP, NUP37, H2AFX, E4F1, CCNA2, ASPM, CDC6, KIF11, DSN1, CCNF, KIF15, TPX2, PAPD7, ESPL1, UBR2, TACC3, WEE1, TACC2, RAD1, DCLRE1A, C14ORF106, TOP3A, BUB1B, CLIP1, AKAP8, HAUS3, HAUS6, CCDC99, NEK2, TIPIN, ANAPC10, CEP55, CCNG1, CCNG2, NCAPH, NIPBL, HSPA2, SAC3D1, KATNA1, FBXO5, PAFAH1B1, BUB3, ERCC6L, APC, EXO1, MSH6, TXNL4B, …	1326	324	12644	2.325	2.89994e-09	2.41662e-10	1.66956e-09
GOTERM_BP_FAT	GO:0000278~mitotic cell cycle	85	4.91898	1.91932e-12	KIF23, MAD1L1, KIFC1, E2F6, DBF4, TTK, AURKA, GTSE1, CUL3, ACVR1B, CCNE1, CDCA8, TARDBP, NUP37, E4F1, PSMD6, CCNA2, DNAJC2, PSMD7, ASPM, CUL1, CDC7, CDC6, KIF11, DSN1, CCNF, KIF15, TPX2, PAPD7, ESPL1, WEE1, PPM1D, DCLRE1A, C14ORF106, BUB1B, CLIP1, AKAP8, ACVR1, HAUS3, HAUS6, CCDC99, BLM, NEK2, TIPIN, ANAPC10, CDC34, CEP55, CCNG1, CCNG2, NCAPH, NIPBL, SAC3D1, CENPA, KATNA1, NPAT, HINFP, FBXO5, PAF…	1326	366	12644	2.21452	6.03445e-09	4.31032e-10	3.47418e-09
GOTERM_BP_FAT	GO:0022402~cell cycle process	113	6.53935	4.74651e-12	KIFC1, RAD51C, XRCC2, DBF4, TTK, AURKA, RBM7, CUL3, CDCA8, TARDBP, NUP37, H2AFX, CCNA2, DNAJC2, CUL1, ASPM, CGRRF1, UBR2, ESPL1, PLK1S1, TACC3, WEE1, TACC2, RAD1, DCLRE1A, C14ORF106, CLIP1, AKAP8, CCDC99, BLM, NEK2, TIPIN, ANAPC10, CDC34, CCNG1, CCNG2, SESN1, NIPBL, SAC3D1, KATNA1, FBXO5, ERCC6L, MKI67, WDR6, BRCA2, SMAD3, CDC20, NDC80, RNF8, PSMC6, CDKN1B, PLK1, PSMC2, RRS1, ZNF318, RAD54B, ABL1…	1326	558	12644	1.93101	1.49231e-08	9.94874e-10	8.59158e-09
GOTERM_BP_FAT	GO:0048285~organelle fission	61	3.53009	6.70682e-12	KIF23, MAD1L1, KIFC1, COX10, AURKA, CDCA8, TARDBP, NUP37, E4F1, CCNA2, ASPM, CDC6, KIF11, DSN1, CCNF, KIF15, TPX2, PAPD7, ESPL1, WEE1, DCLRE1A, C14ORF106, BUB1B, CLIP1, AKAP8, HAUS3, CCDC99, HAUS6, NEK2, TIPIN, ANAPC10, CEP55, CCNG1, CCNG2, NCAPH, NIPBL, SAC3D1, KATNA1, FBXO5, PAFAH1B1, BUB3, ERCC6L, APC, TXNL4B, KIF18A, CENPF, MUL1, NDC80, CENPE, CDC20, SMC3, CDC25A, MIS12, SMC4, CCNB1, RNF8, PE…	1326	227	12644	2.56239	2.10864e-08	1.24037e-09	1.21399e-08
GOTERM_BP_FAT	GO:0000087~M phase of mitotic cell cycle	59	3.41435	2.51876e-11	KIF23, KIFC1, MAD1L1, AURKA, CDCA8, TARDBP, NUP37, E4F1, CCNA2, ASPM, CDC6, KIF11, DSN1, CCNF, KIF15, TPX2, PAPD7, ESPL1, WEE1, DCLRE1A, C14ORF106, BUB1B, CLIP1, AKAP8, HAUS3, CCDC99, HAUS6, NEK2, TIPIN, ANAPC10, CEP55, CCNG1, CCNG2, NCAPH, NIPBL, SAC3D1, KATNA1, FBXO5, PAFAH1B1, BUB3, ERCC6L, APC, TXNL4B, KIF18A, CENPF, NDC80, CENPE, CDC20, SIRT7, SMC3, CDC25A, MIS12, SMC4, CCNB1, RNF8, PLK1, KI…	1326	222	12644	2.53419	7.91899e-08	4.39944e-09	4.55915e-08
GOTERM_BP_FAT	GO:0007067~mitosis	58	3.35648	3.61997e-11	KIF23, KIFC1, MAD1L1, AURKA, CDCA8, TARDBP, NUP37, E4F1, CCNA2, ASPM, CDC6, KIF11, DSN1, CCNF, KIF15, TPX2, PAPD7, ESPL1, WEE1, DCLRE1A, C14ORF106, BUB1B, CLIP1, AKAP8, HAUS3, CCDC99, HAUS6, NEK2, TIPIN, ANAPC10, CEP55, CCNG1, CCNG2, NCAPH, NIPBL, SAC3D1, KATNA1, FBXO5, PAFAH1B1, BUB3, ERCC6L, APC, TXNL4B, KIF18A, CENPF, NDC80, CENPE, CDC20, SMC3, CDC25A, MIS12, SMC4, CCNB1, RNF8, PLK1, KIF20B, R…	1326	218	12644	2.53695	1.13812e-07	5.9901e-09	6.55242e-08
GOTERM_BP_FAT	GO:0000280~nuclear division	58	3.35648	3.61997e-11	KIF23, KIFC1, MAD1L1, AURKA, CDCA8, TARDBP, NUP37, E4F1, CCNA2, ASPM, CDC6, KIF11, DSN1, CCNF, KIF15, TPX2, PAPD7, ESPL1, WEE1, DCLRE1A, C14ORF106, BUB1B, CLIP1, AKAP8, HAUS3, CCDC99, HAUS6, NEK2, TIPIN, ANAPC10, CEP55, CCNG1, CCNG2, NCAPH, NIPBL, SAC3D1, KATNA1, FBXO5, PAFAH1B1, BUB3, ERCC6L, APC, TXNL4B, KIF18A, CENPF, NDC80, CENPE, CDC20, SMC3, CDC25A, MIS12, SMC4, CCNB1, RNF8, PLK1, KIF20B, R…	1326	218	12644	2.53695	1.13812e-07	5.9901e-09	6.55242e-08
GOTERM_BP_FAT	GO:0051301~cell division	67	3.87731	8.13728e-10	KIF23, MAD1L1, KIFC1, KIAA0174, MAEA, SENP5, DAXX, CCNE2, CCNE1, CDCA8, RNF103, NUP37, E4F1, CCNA2, ASPM, CDK13, CDC7, CDC6, KIF11, DSN1, CCNF, PAPD7, ESPL1, CDK7, LIG4, WEE1, DCLRE1A, CHMP1B, C14ORF106, BUB1B, PELO, BIN3, HAUS3, PARD3, HAUS6, NEK2, TIPIN, AHCTF1, ANAPC10, CEP55, CCNG1, CCNG2, NR2C2, NCAPH, SAC3D1, KATNA1, FBXO5, PAFAH1B1, ERCC6L, APC, CENPF, BRCA2, CDC20, NDC80, CENPE, RACGAP1, …	1326	291	12644	2.19545	2.55836e-06	1.06598e-07	1.47291e-06
Annotation Cluster 3	Enrichment Score: 10.772786901381444
Category	Term	Count	%	PValue	Genes	List Total	Pop Hits	Pop Total	Fold Enrichment	Bonferroni	Benjamini	FDR
GOTERM_BP_FAT	GO:0006351~transcription, DNA-dependent	77	4.45602	1.61104e-14	TAF1B, E2F3, TAF1A, RSF1, ELF3, ARID4A, MED23, TBP, TMF1, GTF2E1, TAF5L, HSF2, GATA3, TARDBP, RTF1, TFB2M, NFIL3, KDM5A, TBPL1, NFX1, MTERF, POLR1E, BRF2, RREB1, GMEB2, CDK9, TTF1, POLR1C, MED13, CDK7, ELL3, GTF2B, C10ORF2, AHR, GTF2H1, CD3EAP, MED7, MED4, PRDM4, ABT1, MED17, NCOA6, MNT, NFE2L2, MYNN, MED1, NFYA, IVNS1ABP, POLR2D, POLR2B, TSC22D1, ECD, CEBPZ, TAF9, GTF3C2, APEX1, TRIP11, GTF3C4, …	1326	290	12644	2.53183	5.06128e-11	6.32661e-12	2.91434e-11
GOTERM_BP_FAT	GO:0032774~RNA biosynthetic process	77	4.45602	3.53894e-14	TAF1B, E2F3, TAF1A, RSF1, ELF3, ARID4A, MED23, TBP, TMF1, GTF2E1, TAF5L, HSF2, GATA3, TARDBP, RTF1, TFB2M, NFIL3, KDM5A, TBPL1, NFX1, MTERF, POLR1E, BRF2, RREB1, GMEB2, CDK9, TTF1, POLR1C, MED13, CDK7, ELL3, GTF2B, C10ORF2, AHR, GTF2H1, CD3EAP, MED7, MED4, PRDM4, ABT1, MED17, NCOA6, MNT, NFE2L2, MYNN, MED1, NFYA, IVNS1ABP, POLR2D, POLR2B, TSC22D1, ECD, CEBPZ, TAF9, GTF3C2, APEX1, TRIP11, GTF3C4, …	1326	294	12644	2.49738	1.11348e-10	1.2372e-11	6.41043e-11
GOTERM_BP_FAT	GO:0006366~transcription from RNA polymerase II promoter	57	3.29861	1.42269e-09	E2F3, TAF1A, ARID4A, ELF3, TBP, MED23, TMF1, GTF2E1, TAF5L, HSF2, GATA3, TARDBP, NFIL3, KDM5A, TBPL1, NFX1, RREB1, GMEB2, CDK9, MED13, CDK7, ELL3, GTF2B, AHR, GTF2H1, MED7, MED4, PRDM4, ABT1, MED17, NCOA6, MNT, NFE2L2, MED1, NFYA, POLR2D, POLR2B, TSC22D1, ECD, CEBPZ, TAF9, APEX1, TRIP11, NFATC1, KLF5, TAF4, TRIP4, MLL, CEBPB, CEBPD, TAF5, TAF7, KLF11, TRIM24, IRF9, TRPS1, RBM16	1326	232	12644	2.34276	4.47291e-06	1.78917e-07	2.57517e-06
GOTERM_BP_FAT	GO:0006352~transcription initiation	27	1.5625	9.99456e-08	E2F3, RSF1, MED23, TBP, POLR2D, POLR2B, GTF2E1, RTF1, TAF9, GTF3C4, TBPL1, TAF4, BRF2, TAF5, TAF7, CDK9, TTF1, CDK7, TRIM24, MED13, GTF2B, GTF2H1, MED7, MED4, MED17, NCOA6, MED1	1326	81	12644	3.17848	0.00031418	8.05712e-06	0.000180909
Annotation Cluster 4	Enrichment Score: 10.64958985498683
Category	Term	Count	%	PValue	Genes	List Total	Pop Hits	Pop Total	Fold Enrichment	Bonferroni	Benjamini	FDR
GOTERM_BP_FAT	GO:0006974~response to DNA damage stimulus	89	5.15046	3.88872e-14	RAD51C, XRCC2, MORF4L2, ZNF12, MLH3, FOXO3, GTSE1, SETX, MEN1, TRIAP1, ANKRD17, CASP3, AEN, SETMAR, FANCE, H2AFX, FANCF, TLK1, TLK2, POLG2, CRY1, CCNA2, C19ORF40, PMS1, POLI, REV1, DTL, NEIL3, USP1, RINT1, PAPD7, MBD4, TOPBP1, TOPORS, CDK7, LIG4, GTF2H1, DCLRE1C, RAD1, XPA, DCLRE1A, DCLRE1B, XPC, PSEN1, RFC1, RIF1, UBR5, NCOA6, RBM38, ASTE1, REV3L, APEX2, BLM, TIPIN, SFN, KIN, SESN1, ERCC5, POLE2…	1326	367	12644	2.31241	1.22169e-10	1.22169e-11	7.03326e-11
GOTERM_BP_FAT	GO:0033554~cellular response to stress	109	6.30787	1.04163e-10	RAD51C, XRCC2, MORF4L2, FOXO3, MBIP, SETX, MAP3K4, INSIG2, MAP3K9, INSIG1, H2AFX, TLK1, TLK2, CRY1, CCNA2, PMS1, EIF2B4, POLI, DTL, NEIL3, USP1, RINT1, TOPBP1, LIG4, RAD1, MAP4K3, DCLRE1C, DCLRE1A, DCLRE1B, RFC1, UBR5, NFE2L2, EIF2AK3, BLM, ADORA2B, TIPIN, SESN1, POLE2, DYRK2, POLQ, ASF1A, HERPUD1, TP53BP1, MUL1, BRCA2, KAT5, UIMC1, RNF8, POLD3, RAD54B, ABL1, CHAF1A, PARP2, ZNF12, MLH3, DAXX, GTS…	1326	557	12644	1.866	3.2749e-07	1.55948e-08	1.88544e-07
GOTERM_BP_FAT	GO:0006259~DNA metabolic process	99	5.72917	2.1794e-10	RAD51C, XRCC2, DBF4, MORF4L2, MCM10, SETX, H2AFX, MYST2, CRY1, DNAJC2, PMS1, POLI, DTL, USP1, NEIL3, TOPBP1, LIG4, RMI1, C10ORF2, RAD1, DCLRE1C, DCLRE1A, DCLRE1B, RFC1, TNFAIP1, BLM, TIPIN, CDC34, POLE2, POLQ, ASF1A, DNAJA3, MLL, GINS3, TP53BP1, BRCA2, KAT5, UIMC1, RNF8, POLD3, RAD54B, ABL1, CHAF1A, PARP2, ZNF12, CTCF, MLH3, CDT1, MEN1, CCNE2, ANKRD17, MCM9, CASP3, SETMAR, FANCE, FANCF, E4F1, POL…	1326	494	12644	1.91095	6.85204e-07	3.11457e-08	3.94488e-07
GOTERM_BP_FAT	GO:0006281~DNA repair	66	3.81944	2.85615e-10	RAD51C, XRCC2, MORF4L2, ZNF12, MLH3, SETX, MEN1, ANKRD17, SETMAR, FANCE, H2AFX, FANCF, POLG2, CRY1, C19ORF40, PMS1, POLI, REV1, USP1, NEIL3, PAPD7, TOPBP1, MBD4, CDK7, LIG4, GTF2H1, RAD1, DCLRE1C, XPA, DCLRE1A, DCLRE1B, XPC, RFC1, NCOA6, ASTE1, REV3L, APEX2, BLM, KIN, ERCC5, POLE2, MUS81, HINFP, POLQ, APEX1, ASF1A, FEN1, EXO1, MSH6, TP53BP1, SMC6, BRCA2, KAT5, SIRT1, UIMC1, SMC3, POLD3, RNF8, CSN…	1326	278	12644	2.26381	8.97973e-07	3.90423e-08	5.16984e-07
Annotation Cluster 5	Enrichment Score: 8.781788129180887
Category	Term	Count	%	PValue	Genes	List Total	Pop Hits	Pop Total	Fold Enrichment	Bonferroni	Benjamini	FDR
GOTERM_BP_FAT	GO:0006396~RNA processing	131	7.58102	6.26378e-21	RPP38, CHERP, PRPF4B, RNMT, RBM15B, RBM5, ZNF638, WTAP, SART3, SETX, PNN, SMNDC1, IMP3, DDX17, INTS5, CLP1, TARDBP, INTS6, SRRM1, TFB2M, TGS1, MTO1, LUC7L3, RRP1, MTPAP, RRP8, CSTF2T, RNMTL1, PCF11, NOP2, TRMT12, TFB1M, SIP1, FIP1L1, PUS3, PUS1, DUSP11, NAA38, ZFC3H1, PPAN, SFRS15, AGGF1, FRG1, HNRNPF, QTRTD1, SNRNP35, DHX8, CSTF3, LCMT2, MPHOSPH10, YTHDC1, SMAD3, SNW1, RNPS1, INTS12, CASC3, SMAD…	1326	538	12644	2.32183	1.96933e-17	6.56444e-18	1.13379e-17
GOTERM_BP_FAT	GO:0008380~RNA splicing	71	4.1088	1.74757e-12	PRPF4B, RBM15B, RBM5, SKIV2L2, ZNF638, WTAP, WBP4, DGCR14, SMNDC1, PNN, RBM4B, PCBP1, CLP1, TARDBP, SRRM1, DBR1, TGS1, TSEN2, LUC7L3, ZCCHC8, TFIP11, SRPK2, PRPF39, PRPF3, CDC5L, PRPF4, PCF11, CPSF7, RBM38, ESRP2, RBM39, SIP1, PRPF38B, THOC1, TRA2B, TRA2A, IVNS1ABP, POLR2D, NAA38, POLR2B, PPAN, CIR1, FRG1, CD2BP2, HNRNPF, PPP2CA, SCNM1, SNRNP35, GEMIN6, RBM28, PPWD1, GEMIN4, RBM25, RBM22, DHX8, B…	1326	279	12644	2.42658	5.49446e-09	4.22651e-10	3.16329e-09
GOTERM_BP_FAT	GO:0016071~mRNA metabolic process	84	4.86111	5.11009e-12	PRPF4B, RNMT, RBM15B, RBM5, SKIV2L2, WTAP, WBP4, DGCR14, SMNDC1, PNN, RBM4B, PCBP1, CLP1, TARDBP, DBR1, SRRM1, TGS1, TSEN2, LUC7L3, ZCCHC8, TFIP11, SRPK2, MTPAP, ZHX2, PRPF39, PRPF3, CDC5L, CSTF2T, PRPF4, PCF11, VEGFA, CPSF7, RBM38, ESRP2, RBM39, SIP1, PRPF38B, THOC1, FIP1L1, C17ORF71, TRA2B, TRA2A, HSPA1A, POLR2D, KIN, NAA38, POLR2B, ZFP36L1, EXOSC10, ZFP36L2, SFRS15, CIR1, FRG1, CD2BP2, EIF3E, …	1326	366	12644	2.18846	1.60663e-08	1.00414e-09	9.24972e-09
GOTERM_BP_FAT	GO:0006397~mRNA processing	74	4.28241	4.78565e-11	PRPF4B, RNMT, RBM15B, RBM5, SKIV2L2, WTAP, WBP4, DGCR14, SMNDC1, PNN, RBM4B, PCBP1, CLP1, TARDBP, SRRM1, DBR1, TGS1, TSEN2, LUC7L3, ZCCHC8, TFIP11, SRPK2, MTPAP, PRPF39, PRPF3, CDC5L, CSTF2T, PRPF4, PCF11, CPSF7, RBM38, ESRP2, RBM39, SIP1, PRPF38B, THOC1, FIP1L1, TRA2B, TRA2A, POLR2D, KIN, NAA38, POLR2B, SFRS15, CIR1, FRG1, CD2BP2, HNRNPF, SCNM1, SNRNP35, GEMIN6, RBM28, PPWD1, GEMIN4, RBM25, RBM2…	1326	317	12644	2.22594	1.50461e-07	7.52304e-09	8.66238e-08
GOTERM_BP_FAT	GO:0000398~nuclear mRNA splicing, via spliceosome	29	1.67824	0.00232603	TRA2B, TRA2A, RBM5, POLR2D, NAA38, POLR2B, SMNDC1, CD2BP2, CLP1, HNRNPF, PCBP1, DBR1, SRRM1, TGS1, GEMIN6, RBM25, GEMIN4, SRPK2, CSTF3, YTHDC1, RNPS1, PRPF3, SNW1, PRPF4, PCF11, HNRNPH2, CPSF7, SIP1, CSTF1	1326	153	12644	1.80737	0.999339	0.0667397	4.12758
GOTERM_BP_FAT	GO:0000377~RNA splicing, via transesterification reactions with bulged adenosine as nucleophile	29	1.67824	0.00232603	TRA2B, TRA2A, RBM5, POLR2D, NAA38, POLR2B, SMNDC1, CD2BP2, CLP1, HNRNPF, PCBP1, DBR1, SRRM1, TGS1, GEMIN6, RBM25, GEMIN4, SRPK2, CSTF3, YTHDC1, RNPS1, PRPF3, SNW1, PRPF4, PCF11, HNRNPH2, CPSF7, SIP1, CSTF1	1326	153	12644	1.80737	0.999339	0.0667397	4.12758
GOTERM_BP_FAT	GO:0000375~RNA splicing, via transesterification reactions	29	1.67824	0.00232603	TRA2B, TRA2A, RBM5, POLR2D, NAA38, POLR2B, SMNDC1, CD2BP2, CLP1, HNRNPF, PCBP1, DBR1, SRRM1, TGS1, GEMIN6, RBM25, GEMIN4, SRPK2, CSTF3, YTHDC1, RNPS1, PRPF3, SNW1, PRPF4, PCF11, HNRNPH2, CPSF7, SIP1, CSTF1	1326	153	12644	1.80737	0.999339	0.0667397	4.12758
Annotation Cluster 6	Enrichment Score: 7.750112576374475
Category	Term	Count	%	PValue	Genes	List Total	Pop Hits	Pop Total	Fold Enrichment	Bonferroni	Benjamini	FDR
GOTERM_BP_FAT	GO:0030521~androgen receptor signaling pathway	19	1.09954	2.97575e-09	FHL2, ARID1A, CDK7, MED13, KAT5, DAXX, NRIP1, CCNE1, MED4, NCOA3, RNF4, NCOA4, MED17, DNAJA1, KDM3A, PIAS1, PPAP2A, RNF14, MED1	1326	36	12644	5.0326	9.3557e-06	3.22612e-07	5.38632e-06
GOTERM_BP_FAT	GO:0030518~steroid hormone receptor signaling pathway	24	1.38889	5.73925e-09	TAF7, FHL2, EGLN2, ARID1A, CDK7, MED13, KAT5, DAXX, NRIP1, CCNE1, MED4, RNF4, NCOA3, NCOA4, MED17, UBR5, NCOA6, DNAJA1, KDM3A, PIAS1, PPAP2A, RBM14, RNF14, MED1	1326	58	12644	3.9457	1.8044e-05	6.01473e-07	1.03885e-05
GOTERM_BP_FAT	GO:0030522~intracellular receptor-mediated signaling pathway	25	1.44676	3.29012e-07	EGLN2, FHL2, DAXX, VDR, CCNE1, DNAJA1, KDM3A, PPAP2A, RNF14, TAF7, ARID1A, MED13, CDK7, KAT5, NRIP1, MED4, RNF4, NCOA3, NCOA4, UBR5, MED17, NCOA6, PIAS1, RBM14, MED1	1326	75	12644	3.17848	0.00103388	2.29867e-05	0.000595534
Annotation Cluster 7	Enrichment Score: 7.313221177947611
Category	Term	Count	%	PValue	Genes	List Total	Pop Hits	Pop Total	Fold Enrichment	Bonferroni	Benjamini	FDR
GOTERM_BP_FAT	GO:0051276~chromosome organization	104	6.01852	7.13804e-14	KIFC1, RAD51C, MORF4L2, CDCA8, TAF5L, BRPF1, EED, H2AFX, TLK1, TLK2, MYST2, MYST3, SATB2, RCOR1, HMG20A, ESPL1, ARID1A, LIG4, DCLRE1C, EP300, KDM2A, RFC1, PELO, AKAP8, SUV420H1, CCDC99, BLM, NEK2, SETD1B, C14ORF169, VPS72, NIPBL, SUPT7L, TAF9, ASF1A, SETDB1, MLL, TAF5, CREBBP, SUV39H1, BRCA2, NDC80, KAT5, UIMC1, CTR9, RNF8, SAP130, RRS1, H3F3B, CHAF1A, KDM6A, RSF1, ARID4A, EZH1, EZH2, ARID4B, CTC…	1326	466	12644	2.12808	2.24442e-10	2.04038e-11	1.29219e-10
GOTERM_BP_FAT	GO:0016568~chromatin modification	63	3.64583	2.51985e-09	KDM6A, RSF1, EZH1, MORF4L2, EZH2, CTCF, MEN1, BRPF1, TAF5L, RTF1, SETMAR, EED, TLK1, TLK2, KDM5A, MYST2, KDM5B, MYST3, BRD8, SATB2, RCOR1, HMG20A, TTF1, ARID1A, BANP, UBN1, EP300, KDM2A, BPTF, JMJD1C, SRCAP, SUV420H1, UTP3, ING3, ING2, SETD1B, C14ORF169, VPS72, CHD9, CHD8, HJURP, CHD1, SUPT7L, KDM3A, TAF9, ASF1A, TERF2, SETDB1, BRD1, MLL, TAF5, CREBBP, SUV39H1, KAT5, SIRT1, UIMC1, CTR9, RNF8, SAP…	1326	273	12644	2.20049	7.92238e-06	2.82943e-07	4.56112e-06
GOTERM_BP_FAT	GO:0006325~chromatin organization	75	4.34028	8.95552e-09	KDM6A, RSF1, ARID4A, EZH1, MORF4L2, ARID4B, EZH2, CTCF, NAP1L2, MEN1, TAF5L, BRPF1, RTF1, SETMAR, EED, H2AFX, TLK1, TLK2, KDM5A, MYST2, KDM5B, MYST3, BRD8, SATB2, RCOR1, HMG20A, TTF1, ARID1A, BANP, UBN1, EP300, KDM2A, BPTF, JMJD1C, SRCAP, SUV420H1, UTP3, ING3, ING2, SETD1B, C14ORF169, TSPYL4, TSPYL5, VPS72, CHD9, CHD8, CDYL, CENPA, HJURP, SAFB, CHD1, SUPT7L, KDM3A, TAF9, ASF1A, TERF2, SETDB1, BRD…	1326	361	12644	1.98105	2.81558e-05	8.28122e-07	1.62102e-05
GOTERM_BP_FAT	GO:0016570~histone modification	27	1.5625	0.000315616	ING3, EZH2, MEN1, TAF5L, BRPF1, RTF1, TAF9, KDM3A, SUPT7L, MYST2, BRD8, MYST3, BRD1, CREBBP, SUV39H1, KAT5, SIRT1, UIMC1, CTR9, RNF8, EP300, SAP130, ATXN7, KDM4A, SETD2, RBM14, SUV420H1	1326	122	12644	2.1103	0.629334	0.0124841	0.56975
GOTERM_BP_FAT	GO:0016569~covalent chromatin modification	27	1.5625	0.000534184	ING3, EZH2, MEN1, TAF5L, BRPF1, RTF1, TAF9, KDM3A, SUPT7L, MYST2, BRD8, MYST3, BRD1, CREBBP, SUV39H1, KAT5, SIRT1, UIMC1, CTR9, RNF8, EP300, SAP130, ATXN7, KDM4A, SETD2, RBM14, SUV420H1	1326	126	12644	2.04331	0.813611	0.0200366	0.962508
Annotation Cluster 8	Enrichment Score: 6.944415414910202
Category	Term	Count	%	PValue	Genes	List Total	Pop Hits	Pop Total	Fold Enrichment	Bonferroni	Benjamini	FDR
GOTERM_BP_FAT	GO:0045941~positive regulation of transcription	105	6.07639	1.42794e-09	MORF4L2, ZXDC, FOXO1, NAA16, TBP, FOXO3, MED21, CITED2, GATA2, BRPF1, GATA6, CCNA2, MYST3, BCL10, SATB2, RELA, ARID1A, ARNTL, MED13, MECOM, ELL3, AHR, HES1, HHEX, EP300, MTF1, MED17, VEGFA, NFE2L2, PIAS1, BLM, SOX4, SOX9, TEAD4, TAF9, RUNX1, ASF1A, RNF14, PLAGL2, KLF5, MLL, MAP2K3, MAML1, TP53BP1, TAF7, FOXA1, CREBBP, SMAD4, SMAD3, SMAD1, DDX5, KAT5, NOTCH1, RNF4, NUP62, CSRNP2, KLF4, E2F3, ELF1,…	1326	553	12644	1.81053	4.48943e-06	1.72671e-07	2.58468e-06
GOTERM_BP_FAT	GO:0045935~positive regulation of nucleobase, nucleoside, nucleotide and nucleic acid metabolic process	113	6.53935	1.81604e-09	PDGFA, MORF4L2, ZXDC, FOXO1, NAA16, TBP, FOXO3, MED21, CITED2, GATA2, BRPF1, GATA6, H2AFX, CCNA2, MYST3, BCL10, SATB2, RELA, ARID1A, ARNTL, MED13, MECOM, ELL3, AHR, HES1, HHEX, EP300, MTF1, MED17, VEGFA, NFE2L2, PIAS1, BLM, ADORA2B, SOX4, SOX9, TEAD4, TAF9, RUNX1, ASF1A, RNF14, PLAGL2, KLF5, MLL, MAP2K3, MAML1, TP53BP1, TAF7, FOXA1, CREBBP, SMAD4, SMAD3, SMAD1, DDX5, KAT5, UIMC1, RNF8, NOTCH1, RN…	1326	613	12644	1.75776	5.70962e-06	2.11468e-07	3.28717e-06
GOTERM_BP_FAT	GO:0051173~positive regulation of nitrogen compound metabolic process	114	6.59722	6.07715e-09	PDGFA, MORF4L2, ZXDC, FOXO1, NAA16, TBP, FOXO3, MED21, CITED2, GATA2, BRPF1, GATA6, H2AFX, CCNA2, MYST3, BCL10, SATB2, RELA, ARID1A, ARNTL, MED13, MECOM, ELL3, AHR, HES1, HHEX, EP300, MTF1, MED17, VEGFA, NFE2L2, PIAS1, BLM, ADORA2B, SOX4, SOX9, TEAD4, TAF9, RUNX1, ASF1A, RNF14, PLAGL2, KLF5, MLL, MAP2K3, MAML1, TP53BP1, TAF7, FOXA1, CREBBP, SMAD4, SMAD3, SMAD1, DDX5, KAT5, UIMC1, RNF8, NOTCH1, RN…	1326	633	12644	1.71728	1.91064e-05	6.16341e-07	1.10001e-05
GOTERM_BP_FAT	GO:0006357~regulation of transcription from RNA polymerase II promoter	125	7.2338	7.63792e-09	MORF4L2, CNOT2, FOXO1, MED23, MED22, FOXO3, MED21, TCEAL1, CITED2, GABPB1, GATA2, GATA6, ZNF593, SATB2, RELA, ZHX2, ZNF8, ZNF189, ARNTL, MED13, MECOM, ELL3, AHR, HES1, HHEX, EP300, MTF1, TIAL1, MED17, VEGFA, TGIF1, TFAP2A, TFAP2C, SOX9, VPS72, NR2C1, VDR, HEXIM1, TEAD4, TAF9, VEZF1, RUNX1, RNF14, PLAGL2, TAF4, MLL, MAML1, KLF11, TAF7, FOXA1, CREBBP, SMAD4, RYBP, SMAD3, SNW1, SMAD1, MED13L, KAT5, …	1326	717	12644	1.66239	2.40133e-05	7.50425e-07	1.38252e-05
GOTERM_BP_FAT	GO:0010628~positive regulation of gene expression	105	6.07639	7.78363e-09	MORF4L2, ZXDC, FOXO1, NAA16, TBP, FOXO3, MED21, CITED2, GATA2, BRPF1, GATA6, CCNA2, MYST3, BCL10, SATB2, RELA, ARID1A, ARNTL, MED13, MECOM, ELL3, AHR, HES1, HHEX, EP300, MTF1, MED17, VEGFA, NFE2L2, PIAS1, BLM, SOX4, SOX9, TEAD4, TAF9, RUNX1, ASF1A, RNF14, PLAGL2, KLF5, MLL, MAP2K3, MAML1, TP53BP1, TAF7, FOXA1, CREBBP, SMAD4, SMAD3, SMAD1, DDX5, KAT5, NOTCH1, RNF4, NUP62, CSRNP2, KLF4, E2F3, ELF1,…	1326	570	12644	1.75653	2.44714e-05	7.41567e-07	1.40889e-05
GOTERM_BP_FAT	GO:0010604~positive regulation of macromolecule metabolic process	139	8.04398	3.71695e-08	PDGFA, MORF4L2, ZXDC, TTK, NAA16, FOXO1, TBP, FOXO3, MED21, CITED2, GATA2, BRPF1, FNTA, GATA6, H2AFX, CCNA2, CUL1, MYST3, BCL10, SATB2, RELA, ARID1A, ARNTL, MED13, ELL3, MECOM, IRS1, AHR, HES1, HHEX, EP300, MTF1, MED17, TRIM32, VEGFA, NFE2L2, PIAS1, GCLC, BLM, SOX4, ANAPC10, SOX9, TEAD4, FBXO5, TAF9, DYRK2, RUNX1, TRAF6, ASF1A, RNF14, DNAJA3, PLAGL2, KLF5, MLL, TP53BP1, MAP2K3, MAML1, CREBBP, TAF…	1326	843	12644	1.57227	0.000116854	3.24613e-06	6.72795e-05
GOTERM_BP_FAT	GO:0010557~positive regulation of macromolecule biosynthetic process	111	6.42361	9.37223e-08	PDGFA, MORF4L2, ZXDC, FOXO1, NAA16, TBP, FOXO3, MED21, CITED2, GATA2, BRPF1, FNTA, GATA6, CCNA2, MYST3, BCL10, SATB2, RELA, ARID1A, ARNTL, MED13, MECOM, ELL3, IRS1, AHR, HES1, HHEX, EP300, MTF1, MED17, VEGFA, NFE2L2, PIAS1, BLM, SOX4, SOX9, TEAD4, TAF9, DYRK2, RUNX1, TRAF6, ASF1A, RNF14, PLAGL2, KLF5, MLL, MAP2K3, MAML1, TP53BP1, TAF7, FOXA1, CREBBP, SMAD4, SMAD3, SMAD1, DDX5, KAT5, NOTCH1, RNF4,…	1326	642	12644	1.64865	0.00029462	7.75426e-06	0.000169644
GOTERM_BP_FAT	GO:0031328~positive regulation of cellular biosynthetic process	112	6.48148	6.01226e-07	PDGFA, MORF4L2, ZXDC, FOXO1, NAA16, TBP, FOXO3, MED21, CITED2, GATA2, BRPF1, GATA6, CCNA2, MYST3, BCL10, SATB2, RELA, ARID1A, ARNTL, MED13, MECOM, ELL3, IRS1, AHR, HES1, HHEX, EP300, MTF1, MED17, VEGFA, NFE2L2, PIAS1, BLM, ADORA2B, SOX4, SOX9, TEAD4, TAF9, DYRK2, RUNX1, TRAF6, ASF1A, RNF14, PLAGL2, KLF5, MLL, MAP2K3, MAML1, TP53BP1, TAF7, FOXA1, CREBBP, SMAD4, SMAD3, SMAD1, DDX5, KAT5, NOTCH1, RN…	1326	673	12644	1.58688	0.00188847	3.93795e-05	0.00108826
GOTERM_BP_FAT	GO:0009891~positive regulation of biosynthetic process	113	6.53935	7.29038e-07	PDGFA, MORF4L2, ZXDC, FOXO1, NAA16, TBP, FOXO3, MED21, CITED2, GATA2, BRPF1, FNTA, GATA6, CCNA2, MYST3, BCL10, SATB2, RELA, ARID1A, ARNTL, MED13, MECOM, ELL3, IRS1, AHR, HES1, HHEX, EP300, MTF1, MED17, VEGFA, NFE2L2, PIAS1, BLM, ADORA2B, SOX4, SOX9, TEAD4, TAF9, DYRK2, RUNX1, TRAF6, ASF1A, RNF14, PLAGL2, KLF5, MLL, MAP2K3, MAML1, TP53BP1, TAF7, FOXA1, CREBBP, SMAD4, SMAD3, SMAD1, DDX5, KAT5, NOTC…	1326	683	12644	1.57761	0.00228947	4.40778e-05	0.00131961
GOTERM_BP_FAT	GO:0045893~positive regulation of transcription, DNA-dependent	83	4.80324	2.2424e-06	E2F3, ELF1, NIF3L1, MORF4L2, FOXO1, NAA16, CTCF, FOXO3, MED21, CITED2, MEN1, GATA2, CCNE1, ZNF148, GATA6, MKL2, NR2F2, SERTAD2, BCL10, SATB2, FOXJ2, RELA, TTF1, ARID1A, ARNTL, MED13, CDK7, MECOM, ELL3, AHR, GTF2H1, NRIP1, MED6, HES1, HHEX, EP300, MTF1, BPTF, NCOA3, NCOA4, MED17, ZMIZ1, NCOA6, VEGFA, FOXC1, PIAS1, NFE2L2, MED1, SOX4, NUFIP1, FHL2, NFYB, NFYA, SOX9, TNFRSF1A, CHD8, TEAD4, TAF9, RUN…	1326	471	12644	1.68034	0.00702531	0.000128175	0.00405883
GOTERM_BP_FAT	GO:0051254~positive regulation of RNA metabolic process	83	4.80324	3.15634e-06	E2F3, ELF1, NIF3L1, MORF4L2, FOXO1, NAA16, CTCF, FOXO3, MED21, CITED2, MEN1, GATA2, CCNE1, ZNF148, GATA6, MKL2, NR2F2, SERTAD2, BCL10, SATB2, FOXJ2, RELA, TTF1, ARID1A, ARNTL, MED13, CDK7, MECOM, ELL3, AHR, GTF2H1, NRIP1, MED6, HES1, HHEX, EP300, MTF1, BPTF, NCOA3, NCOA4, MED17, ZMIZ1, NCOA6, VEGFA, FOXC1, PIAS1, NFE2L2, MED1, SOX4, NUFIP1, FHL2, NFYB, NFYA, SOX9, TNFRSF1A, CHD8, TEAD4, TAF9, RUN…	1326	475	12644	1.66619	0.00987447	0.000174082	0.00571305
GOTERM_BP_FAT	GO:0045944~positive regulation of transcription from RNA polymerase II promoter	60	3.47222	0.000458784	ELF1, MORF4L2, FOXO1, FOXO3, MED21, CITED2, MEN1, GATA2, ZNF148, GATA6, MKL2, SATB2, RELA, TTF1, ARNTL, MED13, CDK7, ELL3, MECOM, AHR, NRIP1, GTF2H1, MED6, HES1, HHEX, EP300, MTF1, MED17, ZMIZ1, VEGFA, NCOA6, FOXC1, MED1, NUFIP1, NFYA, SOX9, TNFRSF1A, CHD8, TEAD4, TAF9, RUNX1, PLAGL2, CEBPB, MLL, MAML1, CREB1, FOXA1, TAF7, CREBBP, SMAD4, SMAD3, SMAD1, KAT5, NOTCH1, RNF4, CSRNP2, ATXN7, RBM14, RBM…	1326	365	12644	1.56747	0.763723	0.017654	0.827184
Annotation Cluster 9	Enrichment Score: 5.71384228163832
Category	Term	Count	%	PValue	Genes	List Total	Pop Hits	Pop Total	Fold Enrichment	Bonferroni	Benjamini	FDR
GOTERM_BP_FAT	GO:0006915~apoptosis	101	5.84491	6.21517e-07	FASTKD3, FASTKD1, MEF2A, FASTKD2, RBM5, SGMS1, FOXO3, CIAPIN1, MRPS30, SMNDC1, SHB, CASP8AP2, GATA6, RNF34, LUC7L3, CUL1, NET1, BCL10, ESPL1, FADD, LIG4, AHR, NME6, EP300, TIAL1, TNFAIP8, RIPK2, MAPK7, FASTKD5, EIF2AK3, BLCAP, MCL1, TNFRSF12A, AKAP13, RRAGA, ARF6, STK17A, PTRH2, DIDO1, DIABLO, DYRK2, TRAF6, TRAF5, TRAF4, DNAJA3, CKAP2, CFLAR, CARD8, MLL, TP53BP2, KLF11, RYBP, MUL1, ALMS1, SMAD3, …	1326	590	12644	1.63234	0.00195214	3.98778e-05	0.00112499
GOTERM_BP_FAT	GO:0012501~programmed cell death	102	5.90278	7.01557e-07	FASTKD3, FASTKD1, MEF2A, FASTKD2, RBM5, SGMS1, FOXO3, CIAPIN1, MRPS30, SMNDC1, SHB, CASP8AP2, GATA6, RNF34, LUC7L3, CUL1, NET1, BCL10, ESPL1, FADD, LIG4, AHR, NME6, EP300, TIAL1, TNFAIP8, RIPK2, MAPK7, FASTKD5, EIF2AK3, BLCAP, MCL1, TNFRSF12A, AKAP13, RRAGA, ARF6, STK17A, PTRH2, DIDO1, DIABLO, DYRK2, TRAF6, TRAF5, TRAF4, DNAJA3, CKAP2, CFLAR, CARD8, MLL, TP53BP2, KLF11, RYBP, MUL1, ALMS1, SMAD3, …	1326	599	12644	1.62373	0.00220326	4.41129e-05	0.00126986
GOTERM_BP_FAT	GO:0016265~death	113	6.53935	5.16862e-06	FASTKD3, FASTKD1, MEF2A, FASTKD2, RBM5, TBP, SGMS1, FOXO3, CIAPIN1, MRPS30, SMNDC1, SETX, SHB, CASP8AP2, GATA6, TARDBP, RNF34, CUL1, LUC7L3, NET1, BCL10, SLC33A1, ESPL1, FADD, LIG4, C10ORF2, AHR, NME6, EP300, TIAL1, TNFAIP8, RIPK2, MAPK7, FASTKD5, EIF2AK3, BLCAP, MCL1, TNFRSF12A, AKAP13, RRAGA, ARF6, STK17A, PTRH2, DIDO1, DIABLO, DYRK2, TRAF6, TRAF5, TRAF4, DNAJA3, CKAP2, CFLAR, CARD8, MLL, TP53B…	1326	711	12644	1.51548	0.0161189	0.000262065	0.00935518
GOTERM_BP_FAT	GO:0008219~cell death	112	6.48148	6.19071e-06	FASTKD3, FASTKD1, MEF2A, FASTKD2, RBM5, TBP, SGMS1, FOXO3, CIAPIN1, MRPS30, SMNDC1, SETX, SHB, CASP8AP2, GATA6, TARDBP, RNF34, LUC7L3, CUL1, NET1, BCL10, SLC33A1, ESPL1, FADD, LIG4, C10ORF2, AHR, NME6, EP300, TIAL1, TNFAIP8, RIPK2, MAPK7, FASTKD5, EIF2AK3, BLCAP, MCL1, TNFRSF12A, AKAP13, RRAGA, ARF6, STK17A, PTRH2, DIDO1, DIABLO, DYRK2, TRAF6, TRAF5, TRAF4, DNAJA3, CKAP2, CFLAR, CARD8, MLL, TP53B…	1326	706	12644	1.51271	0.0192755	0.000308899	0.0112051
Annotation Cluster 10	Enrichment Score: 5.446207239319565
Category	Term	Count	%	PValue	Genes	List Total	Pop Hits	Pop Total	Fold Enrichment	Bonferroni	Benjamini	FDR
GOTERM_BP_FAT	GO:0045934~negative regulation of nucleobase, nucleoside, nucleotide and nucleic acid metabolic process	92	5.32407	1.26035e-07	RSF1, ARID4A, E2F6, RBM15B, ZNF202, CTCF, DAXX, TCEAL1, CDT1, CITED2, MEN1, SAP30, SIN3B, ZNF148, EED, NR2F2, KDM5B, MYST3, NR2F1, NFX1, ZNF281, CDC6, SATB2, ZNF593, GTPBP4, ARID5B, ZHX2, ZNF189, ZHX3, TTF1, ZNF8, TLE1, SPEN, PURA, NRIP1, HES1, HHEX, BPTF, TRIM33, TGIF1, ZFP161, THAP7, BTAF1, GCLC, BLM, TIPIN, SOX9, VPS72, NR2C1, VDR, CIR1, HEXIM1, HINFP, PEX14, BCL6, TINF2, TERF2, NKRF, MSH6, NA…	1326	505	12644	1.73715	0.000396174	9.90628e-06	0.000228132
GOTERM_BP_FAT	GO:0010558~negative regulation of macromolecule biosynthetic process	96	5.55556	2.11728e-07	RBM15B, TCEAL1, CITED2, SIN3B, FNTA, EED, EIF2B4, MYST3, GTPBP4, ZNF593, SATB2, ZHX2, ZNF8, ZHX3, ZNF189, HES1, HHEX, TRIM33, TGIF1, EIF2AK3, GCLC, BLM, TIPIN, SOX9, VPS72, NR2C1, VDR, HEXIM1, EIF3E, NKRF, CREBZF, TAF7, FOXA1, KLF11, SMAD4, RYBP, BRCA2, SMAD3, SNW1, KAT5, UIMC1, CDKN1B, TSC1, TRPS1, SMURF2, HIVEP1, KLF4, RSF1, ARID4A, E2F6, CTCF, ZNF202, DAXX, CDT1, MEN1, SAP30, ZNF148, NR2F2, KD…	1326	540	12644	1.69519	0.000665453	1.62358e-05	0.000383244
GOTERM_BP_FAT	GO:0051172~negative regulation of nitrogen compound metabolic process	92	5.32407	2.40429e-07	RSF1, ARID4A, E2F6, RBM15B, ZNF202, CTCF, DAXX, TCEAL1, CDT1, CITED2, MEN1, SAP30, SIN3B, ZNF148, EED, NR2F2, KDM5B, MYST3, NR2F1, NFX1, ZNF281, CDC6, SATB2, ZNF593, GTPBP4, ARID5B, ZHX2, ZNF189, ZHX3, TTF1, ZNF8, TLE1, SPEN, PURA, NRIP1, HES1, HHEX, BPTF, TRIM33, TGIF1, ZFP161, THAP7, BTAF1, GCLC, BLM, TIPIN, SOX9, VPS72, NR2C1, VDR, CIR1, HEXIM1, HINFP, PEX14, BCL6, TINF2, TERF2, NKRF, MSH6, NA…	1326	512	12644	1.7134	0.000755622	1.79977e-05	0.000435193
GOTERM_BP_FAT	GO:0010605~negative regulation of macromolecule metabolic process	119	6.88657	4.19271e-07	RBM15B, TCEAL1, CITED2, SIN3B, FNTA, CLP1, EED, EIF2B4, DNAJC1, MYST3, GTPBP4, ZNF593, SATB2, RELA, ZHX2, ZNF8, ZHX3, ZNF189, HES1, HHEX, TRIM33, TGIF1, EIF2AK3, GCLC, BLM, TIPIN, ANAPC10, SOX9, VPS72, NR2C1, VDR, HEXIM1, EIF3E, FBXO5, TAF9, NKRF, PTPN3, CREBZF, KLF11, TAF7, FOXA1, SMAD4, RYBP, BRCA2, SMAD3, SNW1, CDC20, SMAD1, KAT5, UIMC1, PSMC6, CDKN1B, TSC1, PSMC2, TRPS1, HIVEP1, SMURF2, KLF4,…	1326	722	12644	1.57163	0.00131732	2.86559e-05	0.000758909
GOTERM_BP_FAT	GO:0031327~negative regulation of cellular biosynthetic process	96	5.55556	7.01581e-07	PDGFA, RBM15B, TCEAL1, CITED2, SIN3B, EED, EIF2B4, MYST3, GTPBP4, ZNF593, SATB2, ZHX2, ZNF8, ZHX3, ZNF189, HES1, HHEX, TRIM33, TGIF1, EIF2AK3, GCLC, BLM, TIPIN, SOX9, VPS72, NR2C1, VDR, HEXIM1, EIF3E, NKRF, CREBZF, TAF7, FOXA1, KLF11, SMAD4, RYBP, BRCA2, SMAD3, SNW1, KAT5, UIMC1, CDKN1B, TSC1, TRPS1, SMURF2, HIVEP1, KLF4, RSF1, ARID4A, E2F6, CTCF, ZNF202, DAXX, CDT1, MEN1, SAP30, ZNF148, NR2F2, K…	1326	554	12644	1.65235	0.00220334	4.32495e-05	0.00126991
GOTERM_BP_FAT	GO:0009890~negative regulation of biosynthetic process	97	5.61343	1.01894e-06	PDGFA, RBM15B, TCEAL1, CITED2, SIN3B, FNTA, EED, EIF2B4, MYST3, GTPBP4, ZNF593, SATB2, ZHX2, ZNF8, ZHX3, ZNF189, HES1, HHEX, TRIM33, TGIF1, EIF2AK3, GCLC, BLM, TIPIN, SOX9, VPS72, NR2C1, VDR, HEXIM1, EIF3E, NKRF, CREBZF, KLF11, TAF7, FOXA1, SMAD4, RYBP, BRCA2, SMAD3, SNW1, KAT5, UIMC1, CDKN1B, TSC1, TRPS1, HIVEP1, SMURF2, KLF4, RSF1, ARID4A, E2F6, ZNF202, CTCF, DAXX, CDT1, MEN1, SAP30, ZNF148, NR…	1326	566	12644	1.63417	0.00319844	6.04428e-05	0.00184435
GOTERM_BP_FAT	GO:0016481~negative regulation of transcription	80	4.62963	3.17767e-06	RSF1, ARID4A, E2F6, RBM15B, ZNF202, CTCF, DAXX, TCEAL1, CITED2, MEN1, SAP30, SIN3B, ZNF148, EED, NR2F2, KDM5B, MYST3, NR2F1, NFX1, ZNF281, SATB2, ZNF593, ARID5B, ZHX2, ZHX3, ZNF189, ZNF8, TLE1, SPEN, PURA, NRIP1, HES1, HHEX, BPTF, TRIM33, TGIF1, ZFP161, THAP7, BTAF1, GCLC, SOX9, VPS72, NR2C1, VDR, CIR1, HEXIM1, HINFP, PEX14, BCL6, NKRF, NACC2, CREBZF, JARID2, TAF7, FOXA1, KLF11, RYBP, TRIM27, ZNF…	1326	453	12644	1.68396	0.00994086	0.000172237	0.00575166
GOTERM_BP_FAT	GO:0010629~negative regulation of gene expression	83	4.80324	1.83093e-05	RSF1, ARID4A, E2F6, RBM15B, ZNF202, CTCF, DAXX, TCEAL1, CITED2, MEN1, SAP30, SIN3B, ZNF148, CLP1, EED, NR2F2, KDM5B, MYST3, NR2F1, NFX1, ZNF281, SATB2, ZNF593, ARID5B, ZHX2, ZHX3, ZNF189, ZNF8, TLE1, SPEN, PURA, NRIP1, HES1, HHEX, BPTF, TRIM33, TGIF1, ZFP161, UTP3, THAP7, BTAF1, GCLC, SOX9, VPS72, NR2C1, VDR, CIR1, HEXIM1, HINFP, PEX14, BCL6, NKRF, NACC2, CREBZF, JARID2, FOXA1, KLF11, TAF7, RYBP,…	1326	497	12644	1.59244	0.0559394	0.000846185	0.033136
GOTERM_BP_FAT	GO:0051253~negative regulation of RNA metabolic process	63	3.64583	4.16049e-05	RSF1, ARID4A, E2F6, ZNF202, CTCF, DAXX, TCEAL1, CITED2, MEN1, SAP30, SIN3B, ZNF148, NR2F2, KDM5B, NFX1, NR2F1, ZNF281, ZNF593, SATB2, ARID5B, ZHX2, ZHX3, ZNF189, ZNF8, TLE1, SPEN, PURA, NRIP1, HES1, HHEX, BPTF, TGIF1, ZFP161, SOX9, VPS72, NR2C1, VDR, CIR1, HEXIM1, PEX14, BCL6, JARID2, TAF7, FOXA1, KLF11, RYBP, TRIM27, SMAD4, SMAD3, TRIM24, SIRT7, KAT5, SIRT1, CDKN1B, ID2, ID1, DR1, TRPS1, IRF2, H…	1326	357	12644	1.68273	0.122614	0.00186695	0.0752812
GOTERM_BP_FAT	GO:0045892~negative regulation of transcription, DNA-dependent	62	3.58796	4.65864e-05	RSF1, ARID4A, E2F6, ZNF202, CTCF, DAXX, TCEAL1, CITED2, MEN1, SAP30, SIN3B, ZNF148, NR2F2, KDM5B, NFX1, NR2F1, ZNF281, ZNF593, SATB2, ARID5B, ZHX2, ZHX3, ZNF189, ZNF8, TLE1, SPEN, PURA, NRIP1, HES1, HHEX, BPTF, TGIF1, ZFP161, SOX9, VPS72, NR2C1, VDR, CIR1, HEXIM1, PEX14, BCL6, JARID2, TAF7, FOXA1, KLF11, RYBP, TRIM27, SMAD4, SMAD3, TRIM24, SIRT7, KAT5, SIRT1, CDKN1B, ID2, ID1, DR1, TRPS1, IRF2, H…	1326	351	12644	1.68432	0.136249	0.00206085	0.0842914
GOTERM_BP_FAT	GO:0000122~negative regulation of transcription from RNA polymerase II promoter	42	2.43056	0.00569584	E2F6, ZNF202, TCEAL1, VPS72, CITED2, NR2C1, MEN1, SAP30, VDR, HEXIM1, ZNF148, BCL6, NR2F2, NFX1, NR2F1, ZNF281, ZNF593, SATB2, JARID2, TAF7, FOXA1, KLF11, RYBP, TRIM27, ZHX2, SMAD3, ZNF8, ZNF189, TLE1, KAT5, NRIP1, HES1, HHEX, ID2, BPTF, ID1, DR1, TGIF1, IRF2, HIVEP1, RBM15, ZFP161	1326	262	12644	1.52858	1	0.135849	9.82281
