# Supplementary material for: Functional Module Connectivity Map (FMCM): A Framework for Searching Repurposed Drug Compounds for Systems Treatment of Cancer and an Application to Colorectal Adenocarcinoma
Source: PLoS One. 2014 Jan 27;9(1):e86299. doi: 10.1371/journal.pone.0086299 (PMC3903539; doi:10.1371/journal.pone.0086299)
Supplement: Table S6 — GO terms analysis for genes in the purple block in the IGA heatmap ( Figure 8A ). Top-10 gene ontology annotation clusters were determined by DAVID [36]. (XLS) [file pone.0086299.s011.xls]

## Sheet: Sheet1
Table S6. GO terms analysis for genes in the purple block in the IGA heatmap (Figure 8A). Top-10 gene ontology annotation clusters were determined by DAVID [34].
Annotation Cluster 1	Enrichment Score: 2.029502850296085
Category	Term	Count	%	PValue	Genes	List Total	Pop Hits	Pop Total	Fold Enrichment	Bonferroni	Benjamini	FDR
GOTERM_BP_FAT	GO:0006119~oxidative phosphorylation	6	7.59494	8.74286e-05	TCIRG1, NDUFA7, ATP5I, NDUFA10, NDUFB1, ATP5J	64	91	12644	13.0261	0.0572267	0.0572267	0.131099
GOTERM_BP_FAT	GO:0006091~generation of precursor metabolites and energy	9	11.3924	0.000124992	TCIRG1, SDHB, NDUFB11, NDUFA7, ATP5I, NDUFA10, COX17, NDUFB1, ATP5J	64	304	12644	5.84889	0.0807986	0.0412501	0.187377
GOTERM_BP_FAT	GO:0055114~oxidation reduction	11	13.9241	0.000897026	CYB5R3, SDHB, MSRA, NDUFB11, NDUFA7, COX6B1, QDPR, TSTA3, NDUFA10, TECR, NDUFB1	64	619	12644	3.5108	0.453853	0.140339	1.3375
GOTERM_BP_FAT	GO:0022900~electron transport chain	5	6.32911	0.00203627	SDHB, NDUFB11, NDUFA7, NDUFA10, NDUFB1	64	108	12644	9.14641	0.746869	0.240253	3.01208
GOTERM_BP_FAT	GO:0022904~respiratory electron transport chain	4	5.06329	0.00299283	SDHB, NDUFA7, NDUFA10, NDUFB1	64	58	12644	13.625	0.86737	0.223162	4.39761
GOTERM_BP_FAT	GO:0045333~cellular respiration	4	5.06329	0.0104912	SDHB, NDUFA7, NDUFA10, NDUFB1	64	91	12644	8.68407	0.999182	0.358712	14.6358
GOTERM_BP_FAT	GO:0006120~mitochondrial electron transport, NADH to ubiquinone	3	3.79747	0.0153069	NDUFA7, NDUFA10, NDUFB1	64	38	12644	15.597	0.999969	0.363662	20.6612
GOTERM_BP_FAT	GO:0042773~ATP synthesis coupled electron transport	3	3.79747	0.0256756	NDUFA7, NDUFA10, NDUFB1	64	50	12644	11.8537	1	0.442549	32.3129
GOTERM_BP_FAT	GO:0042775~mitochondrial ATP synthesis coupled electron transport	3	3.79747	0.0256756	NDUFA7, NDUFA10, NDUFB1	64	50	12644	11.8537	1	0.442549	32.3129
GOTERM_BP_FAT	GO:0015980~energy derivation by oxidation of organic compounds	4	5.06329	0.0302613	SDHB, NDUFA7, NDUFA10, NDUFB1	64	136	12644	5.81066	1	0.476502	36.9384
GOTERM_BP_FAT	GO:0016310~phosphorylation	7	8.86076	0.192188	TCIRG1, PDK3, NDUFA7, ATP5I, NDUFA10, NDUFB1, ATP5J	64	781	12644	1.77073	1	0.961967	95.9331
GOTERM_BP_FAT	GO:0006793~phosphorus metabolic process	7	8.86076	0.335288	TCIRG1, PDK3, NDUFA7, ATP5I, NDUFA10, NDUFB1, ATP5J	64	950	12644	1.45572	1	0.990585	99.7818
GOTERM_BP_FAT	GO:0006796~phosphate metabolic process	7	8.86076	0.335288	TCIRG1, PDK3, NDUFA7, ATP5I, NDUFA10, NDUFB1, ATP5J	64	950	12644	1.45572	1	0.990585	99.7818
Annotation Cluster 2	Enrichment Score: 1.8572494228620111
Category	Term	Count	%	PValue	Genes	List Total	Pop Hits	Pop Total	Fold Enrichment	Bonferroni	Benjamini	FDR
GOTERM_BP_FAT	GO:0006119~oxidative phosphorylation	6	7.59494	8.74286e-05	TCIRG1, NDUFA7, ATP5I, NDUFA10, NDUFB1, ATP5J	64	91	12644	13.0261	0.0572267	0.0572267	0.131099
GOTERM_BP_FAT	GO:0044271~nitrogen compound biosynthetic process	9	11.3924	0.000197724	TCIRG1, TSPO, ATP5J2, SRM, QDPR, ATP5I, APRT, PRPS1, ATP5J	64	325	12644	5.47096	0.124779	0.0434541	0.296259
GOTERM_BP_FAT	GO:0034404~nucleobase, nucleoside and nucleotide biosynthetic process	6	7.59494	0.00252401	TCIRG1, ATP5J2, ATP5I, APRT, PRPS1, ATP5J	64	190	12644	6.23882	0.817924	0.24715	3.72087
GOTERM_BP_FAT	GO:0034654~nucleobase, nucleoside, nucleotide and nucleic acid biosynthetic process	6	7.59494	0.00252401	TCIRG1, ATP5J2, ATP5I, APRT, PRPS1, ATP5J	64	190	12644	6.23882	0.817924	0.24715	3.72087
GOTERM_BP_FAT	GO:0009152~purine ribonucleotide biosynthetic process	5	6.32911	0.00255965	TCIRG1, ATP5J2, ATP5I, PRPS1, ATP5J	64	115	12644	8.58967	0.822257	0.218682	3.77247
GOTERM_BP_FAT	GO:0015992~proton transport	4	5.06329	0.00314205	TCIRG1, ATP5J2, ATP5I, ATP5J	64	59	12644	13.3941	0.880097	0.209963	4.61207
GOTERM_BP_FAT	GO:0009260~ribonucleotide biosynthetic process	5	6.32911	0.00316892	TCIRG1, ATP5J2, ATP5I, PRPS1, ATP5J	64	122	12644	8.09682	0.882256	0.19259	4.65064
GOTERM_BP_FAT	GO:0006818~hydrogen transport	4	5.06329	0.00345402	TCIRG1, ATP5J2, ATP5I, ATP5J	64	61	12644	12.9549	0.902903	0.191038	5.059
GOTERM_BP_FAT	GO:0009150~purine ribonucleotide metabolic process	5	6.32911	0.00467097	TCIRG1, ATP5J2, ATP5I, PRPS1, ATP5J	64	136	12644	7.26333	0.957388	0.231233	6.78377
GOTERM_BP_FAT	GO:0009259~ribonucleotide metabolic process	5	6.32911	0.00585482	TCIRG1, ATP5J2, ATP5I, PRPS1, ATP5J	64	145	12644	6.8125	0.980894	0.262465	8.43353
GOTERM_BP_FAT	GO:0006164~purine nucleotide biosynthetic process	5	6.32911	0.00599759	TCIRG1, ATP5J2, ATP5I, PRPS1, ATP5J	64	146	12644	6.76584	0.982657	0.251445	8.63064
GOTERM_BP_FAT	GO:0006754~ATP biosynthetic process	4	5.06329	0.00928291	TCIRG1, ATP5J2, ATP5I, ATP5J	64	87	12644	9.08333	0.998138	0.342335	13.0584
GOTERM_BP_FAT	GO:0009206~purine ribonucleoside triphosphate biosynthetic process	4	5.06329	0.0121244	TCIRG1, ATP5J2, ATP5I, ATP5J	64	96	12644	8.23177	0.999731	0.383461	16.7256
GOTERM_BP_FAT	GO:0009145~purine nucleoside triphosphate biosynthetic process	4	5.06329	0.0124676	TCIRG1, ATP5J2, ATP5I, ATP5J	64	97	12644	8.14691	0.999787	0.374858	17.1586
GOTERM_BP_FAT	GO:0009201~ribonucleoside triphosphate biosynthetic process	4	5.06329	0.0124676	TCIRG1, ATP5J2, ATP5I, ATP5J	64	97	12644	8.14691	0.999787	0.374858	17.1586
GOTERM_BP_FAT	GO:0009165~nucleotide biosynthetic process	5	6.32911	0.0130293	TCIRG1, ATP5J2, ATP5I, PRPS1, ATP5J	64	183	12644	5.39788	0.999855	0.372012	17.8628
GOTERM_BP_FAT	GO:0006163~purine nucleotide metabolic process	5	6.32911	0.0132701	TCIRG1, ATP5J2, ATP5I, PRPS1, ATP5J	64	184	12644	5.36855	0.999877	0.362496	18.1629
GOTERM_BP_FAT	GO:0009142~nucleoside triphosphate biosynthetic process	4	5.06329	0.0135305	TCIRG1, ATP5J2, ATP5I, ATP5J	64	100	12644	7.9025	0.999897	0.354176	18.4864
GOTERM_BP_FAT	GO:0046034~ATP metabolic process	4	5.06329	0.0146437	TCIRG1, ATP5J2, ATP5I, ATP5J	64	103	12644	7.67233	0.999952	0.363611	19.8557
GOTERM_BP_FAT	GO:0015986~ATP synthesis coupled proton transport	3	3.79747	0.0153069	TCIRG1, ATP5I, ATP5J	64	38	12644	15.597	0.999969	0.363662	20.6612
GOTERM_BP_FAT	GO:0015985~energy coupled proton transport, down electrochemical gradient	3	3.79747	0.0153069	TCIRG1, ATP5I, ATP5J	64	38	12644	15.597	0.999969	0.363662	20.6612
GOTERM_BP_FAT	GO:0009205~purine ribonucleoside triphosphate metabolic process	4	5.06329	0.0196046	TCIRG1, ATP5J2, ATP5I, ATP5J	64	115	12644	6.87174	0.999998	0.413621	25.701
GOTERM_BP_FAT	GO:0009199~ribonucleoside triphosphate metabolic process	4	5.06329	0.0200549	TCIRG1, ATP5J2, ATP5I, ATP5J	64	116	12644	6.8125	0.999999	0.408545	26.2114
GOTERM_BP_FAT	GO:0009144~purine nucleoside triphosphate metabolic process	4	5.06329	0.0219134	TCIRG1, ATP5J2, ATP5I, ATP5J	64	120	12644	6.58542	1	0.413365	28.2835
GOTERM_BP_FAT	GO:0034220~ion transmembrane transport	3	3.79747	0.0228739	TCIRG1, ATP5I, ATP5J	64	47	12644	12.6104	1	0.415966	29.3329
GOTERM_BP_FAT	GO:0009141~nucleoside triphosphate metabolic process	4	5.06329	0.0259047	TCIRG1, ATP5J2, ATP5I, ATP5J	64	128	12644	6.17383	1	0.434838	32.5513
GOTERM_BP_FAT	GO:0006812~cation transport	6	7.59494	0.126525	TCIRG1, ATP5J2, ATOX1, ATP5I, COX17, ATP5J	64	534	12644	2.2198	1	0.891803	86.8625
GOTERM_BP_FAT	GO:0006811~ion transport	7	8.86076	0.161843	TCIRG1, TSPO, ATP5J2, ATOX1, ATP5I, COX17, ATP5J	64	740	12644	1.86883	1	0.937169	92.9277
GOTERM_BP_FAT	GO:0016310~phosphorylation	7	8.86076	0.192188	TCIRG1, PDK3, NDUFA7, ATP5I, NDUFA10, NDUFB1, ATP5J	64	781	12644	1.77073	1	0.961967	95.9331
GOTERM_BP_FAT	GO:0015672~monovalent inorganic cation transport	4	5.06329	0.194285	TCIRG1, ATP5J2, ATP5I, ATP5J	64	305	12644	2.59098	1	0.957796	96.0886
GOTERM_BP_FAT	GO:0006793~phosphorus metabolic process	7	8.86076	0.335288	TCIRG1, PDK3, NDUFA7, ATP5I, NDUFA10, NDUFB1, ATP5J	64	950	12644	1.45572	1	0.990585	99.7818
GOTERM_BP_FAT	GO:0006796~phosphate metabolic process	7	8.86076	0.335288	TCIRG1, PDK3, NDUFA7, ATP5I, NDUFA10, NDUFB1, ATP5J	64	950	12644	1.45572	1	0.990585	99.7818
GOTERM_BP_FAT	GO:0055085~transmembrane transport	4	5.06329	0.524362	TCIRG1, SLC25A10, ATP5I, ATP5J	64	553	12644	1.42902	1	0.999047	99.9986
Annotation Cluster 3	Enrichment Score: 0.8802788897108843
Category	Term	Count	%	PValue	Genes	List Total	Pop Hits	Pop Total	Fold Enrichment	Bonferroni	Benjamini	FDR
GOTERM_BP_FAT	GO:0006694~steroid biosynthetic process	3	3.79747	0.0642871	CYB5R3, EBP, TECR	64	83	12644	7.14081	1	0.701923	63.1007
GOTERM_BP_FAT	GO:0008202~steroid metabolic process	4	5.06329	0.0768196	CYB5R3, EBP, TSPO, TECR	64	199	12644	3.97111	1	0.757734	69.8594
GOTERM_BP_FAT	GO:0008610~lipid biosynthetic process	3	3.79747	0.462986	CYB5R3, EBP, TECR	64	312	12644	1.89964	1	0.997696	99.9911
Annotation Cluster 4	Enrichment Score: 0.8420780297000403
Category	Term	Count	%	PValue	Genes	List Total	Pop Hits	Pop Total	Fold Enrichment	Bonferroni	Benjamini	FDR
GOTERM_BP_FAT	GO:0032269~negative regulation of cellular protein metabolic process	4	5.06329	0.0573988	PSMB10, EIF2C1, PEBP1, TIMP1	64	176	12644	4.49006	1	0.679646	58.8081
GOTERM_BP_FAT	GO:0051248~negative regulation of protein metabolic process	4	5.06329	0.0630291	PSMB10, EIF2C1, PEBP1, TIMP1	64	183	12644	4.31831	1	0.704437	62.3493
GOTERM_BP_FAT	GO:0010605~negative regulation of macromolecule metabolic process	6	7.59494	0.290489	PSMB10, EIF2C1, HDAC1, BACE2, PEBP1, TIMP1	64	722	12644	1.64179	1	0.986204	99.4196
GOTERM_BP_FAT	GO:0032268~regulation of cellular protein metabolic process	4	5.06329	0.407487	PSMB10, EIF2C1, PEBP1, TIMP1	64	463	12644	1.7068	1	0.995227	99.9611
Annotation Cluster 5	Enrichment Score: 0.8293345036145947
Category	Term	Count	%	PValue	Genes	List Total	Pop Hits	Pop Total	Fold Enrichment	Bonferroni	Benjamini	FDR
GOTERM_BP_FAT	GO:0060284~regulation of cell development	4	5.06329	0.0768196	METRN, HDAC1, CDK5RAP3, ARHGDIA	64	199	12644	3.97111	1	0.757734	69.8594
GOTERM_BP_FAT	GO:0045664~regulation of neuron differentiation	3	3.79747	0.136926	METRN, CDK5RAP3, ARHGDIA	64	130	12644	4.55913	1	0.90587	89.0237
GOTERM_BP_FAT	GO:0050767~regulation of neurogenesis	3	3.79747	0.193149	METRN, CDK5RAP3, ARHGDIA	64	162	12644	3.65856	1	0.959824	96.0051
GOTERM_BP_FAT	GO:0051960~regulation of nervous system development	3	3.79747	0.237035	METRN, CDK5RAP3, ARHGDIA	64	186	12644	3.18649	1	0.973929	98.2739
Annotation Cluster 6	Enrichment Score: 0.46660779112813006
Category	Term	Count	%	PValue	Genes	List Total	Pop Hits	Pop Total	Fold Enrichment	Bonferroni	Benjamini	FDR
GOTERM_BP_FAT	GO:0051260~protein homooligomerization	3	3.79747	0.079786	CUTA, TAF10, PEBP1	64	94	12644	6.30519	1	0.762357	71.2802
GOTERM_BP_FAT	GO:0051259~protein oligomerization	3	3.79747	0.213149	CUTA, TAF10, PEBP1	64	173	12644	3.42594	1	0.967859	97.2587
GOTERM_BP_FAT	GO:0065003~macromolecular complex assembly	5	6.32911	0.40071	CUTA, TAF10, HIST1H2BF, PEBP1, SNRPD2	64	644	12644	1.53387	1	0.995821	99.9539
GOTERM_BP_FAT	GO:0043933~macromolecular complex subunit organization	5	6.32911	0.451683	CUTA, TAF10, HIST1H2BF, PEBP1, SNRPD2	64	689	12644	1.43369	1	0.99741	99.9879
GOTERM_BP_FAT	GO:0006461~protein complex assembly	3	3.79747	0.71786	CUTA, TAF10, PEBP1	64	500	12644	1.18538	1	0.999956	100
GOTERM_BP_FAT	GO:0070271~protein complex biogenesis	3	3.79747	0.71786	CUTA, TAF10, PEBP1	64	500	12644	1.18538	1	0.999956	100
Annotation Cluster 7	Enrichment Score: 0.4385191718883021
Category	Term	Count	%	PValue	Genes	List Total	Pop Hits	Pop Total	Fold Enrichment	Bonferroni	Benjamini	FDR
GOTERM_BP_FAT	GO:0030097~hemopoiesis	3	3.79747	0.327549	EBP, MB, TIMP1	64	235	12644	2.52207	1	0.990834	99.7405
GOTERM_BP_FAT	GO:0048534~hemopoietic or lymphoid organ development	3	3.79747	0.371109	EBP, MB, TIMP1	64	259	12644	2.28837	1	0.994538	99.905
GOTERM_BP_FAT	GO:0002520~immune system development	3	3.79747	0.397799	EBP, MB, TIMP1	64	274	12644	2.16309	1	0.995967	99.9504
Annotation Cluster 8	Enrichment Score: 0.3852994587296902
Category	Term	Count	%	PValue	Genes	List Total	Pop Hits	Pop Total	Fold Enrichment	Bonferroni	Benjamini	FDR
GOTERM_BP_FAT	GO:0042325~regulation of phosphorylation	4	5.06329	0.396659	GPS1, PEBP1, CDK5RAP3, PPP1R14B	64	455	12644	1.73681	1	0.996238	99.949
GOTERM_BP_FAT	GO:0019220~regulation of phosphate metabolic process	4	5.06329	0.419607	GPS1, PEBP1, CDK5RAP3, PPP1R14B	64	472	12644	1.67426	1	0.995801	99.9715
GOTERM_BP_FAT	GO:0051174~regulation of phosphorus metabolic process	4	5.06329	0.419607	GPS1, PEBP1, CDK5RAP3, PPP1R14B	64	472	12644	1.67426	1	0.995801	99.9715
Annotation Cluster 9	Enrichment Score: 0.21982085602876042
Category	Term	Count	%	PValue	Genes	List Total	Pop Hits	Pop Total	Fold Enrichment	Bonferroni	Benjamini	FDR
GOTERM_BP_FAT	GO:0010605~negative regulation of macromolecule metabolic process	6	7.59494	0.290489	PSMB10, EIF2C1, HDAC1, BACE2, PEBP1, TIMP1	64	722	12644	1.64179	1	0.986204	99.4196
GOTERM_BP_FAT	GO:0010558~negative regulation of macromolecule biosynthetic process	3	3.79747	0.757093	EIF2C1, HDAC1, BACE2	64	540	12644	1.09757	1	0.999975	100
GOTERM_BP_FAT	GO:0031327~negative regulation of cellular biosynthetic process	3	3.79747	0.769693	EIF2C1, HDAC1, BACE2	64	554	12644	1.06983	1	0.999979	100
GOTERM_BP_FAT	GO:0009890~negative regulation of biosynthetic process	3	3.79747	0.780046	EIF2C1, HDAC1, BACE2	64	566	12644	1.04715	1	0.999981	100
Annotation Cluster 10	Enrichment Score: 0.209342490133097
Category	Term	Count	%	PValue	Genes	List Total	Pop Hits	Pop Total	Fold Enrichment	Bonferroni	Benjamini	FDR
GOTERM_BP_FAT	GO:0044265~cellular macromolecule catabolic process	5	6.32911	0.472848	PSMB10, UBE2D4, EIF2C1, BACE2, UBL5	64	708	12644	1.39522	1	0.997898	99.9933
GOTERM_BP_FAT	GO:0009057~macromolecule catabolic process	5	6.32911	0.531315	PSMB10, UBE2D4, EIF2C1, BACE2, UBL5	64	762	12644	1.29634	1	0.999085	99.9988
GOTERM_BP_FAT	GO:0051603~proteolysis involved in cellular protein catabolic process	4	5.06329	0.561788	PSMB10, UBE2D4, BACE2, UBL5	64	584	12644	1.35317	1	0.999336	99.9996
GOTERM_BP_FAT	GO:0044257~cellular protein catabolic process	4	5.06329	0.565319	PSMB10, UBE2D4, BACE2, UBL5	64	587	12644	1.34625	1	0.99932	99.9996
GOTERM_BP_FAT	GO:0030163~protein catabolic process	4	5.06329	0.586149	PSMB10, UBE2D4, BACE2, UBL5	64	605	12644	1.3062	1	0.999511	99.9998
GOTERM_BP_FAT	GO:0006508~proteolysis	5	6.32911	0.754687	PSMB10, KLK6, UBE2D4, BACE2, UBL5	64	1014	12644	0.974174	1	0.999976	100
GOTERM_BP_FAT	GO:0019941~modification-dependent protein catabolic process	3	3.79747	0.774056	PSMB10, UBE2D4, UBL5	64	559	12644	1.06026	1	0.999979	100
GOTERM_BP_FAT	GO:0043632~modification-dependent macromolecule catabolic process	3	3.79747	0.774056	PSMB10, UBE2D4, UBL5	64	559	12644	1.06026	1	0.999979	100
