# Supplementary material for: Functional Module Connectivity Map (FMCM): A Framework for Searching Repurposed Drug Compounds for Systems Treatment of Cancer and an Application to Colorectal Adenocarcinoma
Source: PLoS One. 2014 Jan 27;9(1):e86299. doi: 10.1371/journal.pone.0086299 (PMC3903539; doi:10.1371/journal.pone.0086299)
Supplement: Table S7 — GO terms analysis for genes in the green block in the GSA heatmap ( Figure 8B ). Top-10 gene ontology annotation clusters were determined by DAVID [36]. (XLS) [file pone.0086299.s012.xls]

## Sheet: Sheet1
Table S7. GO terms analysis for genes in the green block in the GSA heatmap (Figure 8B). Top-10 gene ontology annotation clusters were determined by DAVID [34].
Annotation Cluster 1	Enrichment Score: 5.6043827772753225
Category	Term	Count	%	PValue	Genes	List Total	Pop Hits	Pop Total	Fold Enrichment	Bonferroni	Benjamini	FDR
GOTERM_BP_FAT	GO:0009725~response to hormone stimulus	8	72.7273	1.79154e-09	AKT1, PRKACG, PRKAR2B, CAV1, PRKAR2A, PDE3B, NOS3, PRKACB	11	366	12644	25.1247	1.11792e-06	1.11792e-06	2.66017e-06
GOTERM_BP_FAT	GO:0009719~response to endogenous stimulus	8	72.7273	3.56765e-09	AKT1, PRKACG, PRKAR2B, CAV1, PRKAR2A, PDE3B, NOS3, PRKACB	11	404	12644	22.7615	2.22621e-06	1.11311e-06	5.29742e-06
GOTERM_BP_FAT	GO:0032870~cellular response to hormone stimulus	6	54.5455	2.77752e-08	AKT1, PRKACG, PRKAR2B, PRKAR2A, PDE3B, PRKACB	11	132	12644	52.2479	1.73316e-05	5.77722e-06	4.1242e-05
GOTERM_BP_FAT	GO:0010033~response to organic substance	8	72.7273	1.85618e-07	AKT1, PRKACG, PRKAR2B, CAV1, PRKAR2A, PDE3B, NOS3, PRKACB	11	715	12644	12.861	0.000115819	2.8956e-05	0.000275615
GOTERM_BP_FAT	GO:0034199~activation of protein kinase A activity	4	36.3636	2.4086e-07	PRKACG, PRKAR2B, PRKAR2A, PRKACB	11	17	12644	270.46	0.000150285	3.00589e-05	0.000357641
GOTERM_BP_FAT	GO:0042325~regulation of phosphorylation	7	63.6364	3.90342e-07	AKT1, PRKACG, PRKAR2B, CAV1, PRKAR2A, BDKRB2, PRKACB	11	455	12644	17.6839	0.000243544	4.05948e-05	0.000579598
GOTERM_BP_FAT	GO:0051174~regulation of phosphorus metabolic process	7	63.6364	4.84714e-07	AKT1, PRKACG, PRKAR2B, CAV1, PRKAR2A, BDKRB2, PRKACB	11	472	12644	17.047	0.000302416	4.32079e-05	0.000719726
GOTERM_BP_FAT	GO:0019220~regulation of phosphate metabolic process	7	63.6364	4.84714e-07	AKT1, PRKACG, PRKAR2B, CAV1, PRKAR2A, BDKRB2, PRKACB	11	472	12644	17.047	0.000302416	4.32079e-05	0.000719726
GOTERM_BP_FAT	GO:0043085~positive regulation of catalytic activity	7	63.6364	7.7389e-07	AKT1, PRKACG, PRKAR2B, CAV1, PRKAR2A, NOS3, PRKACB	11	511	12644	15.746	0.000482791	6.03616e-05	0.0011491
GOTERM_BP_FAT	GO:0044093~positive regulation of molecular function	7	63.6364	1.57988e-06	AKT1, PRKACG, PRKAR2B, CAV1, PRKAR2A, NOS3, PRKACB	11	577	12644	13.9449	0.000985362	0.000109533	0.00234587
GOTERM_BP_FAT	GO:0045859~regulation of protein kinase activity	6	54.5455	3.03497e-06	AKT1, PRKACG, PRKAR2B, CAV1, PRKAR2A, PRKACB	11	339	12644	20.3443	0.00189203	0.000189365	0.00450638
GOTERM_BP_FAT	GO:0043549~regulation of kinase activity	6	54.5455	3.55055e-06	AKT1, PRKACG, PRKAR2B, CAV1, PRKAR2A, PRKACB	11	350	12644	19.7049	0.00221309	0.000201393	0.00527191
GOTERM_BP_FAT	GO:0051338~regulation of transferase activity	6	54.5455	4.30425e-06	AKT1, PRKACG, PRKAR2B, CAV1, PRKAR2A, PRKACB	11	364	12644	18.9471	0.00268225	0.000223796	0.00639097
GOTERM_BP_FAT	GO:0009755~hormone-mediated signaling	4	36.3636	7.71484e-06	PRKACG, PRKAR2B, PRKAR2A, PRKACB	11	52	12644	88.4196	0.00480251	0.000370245	0.0114548
GOTERM_BP_FAT	GO:0045860~positive regulation of protein kinase activity	5	45.4545	1.69452e-05	AKT1, PRKACG, PRKAR2B, PRKAR2A, PRKACB	11	219	12644	26.2433	0.0105182	0.000754992	0.0251581
GOTERM_BP_FAT	GO:0033674~positive regulation of kinase activity	5	45.4545	1.91826e-05	AKT1, PRKACG, PRKAR2B, PRKAR2A, PRKACB	11	226	12644	25.4304	0.0118987	0.000797687	0.0284796
GOTERM_BP_FAT	GO:0051347~positive regulation of transferase activity	5	45.4545	2.19989e-05	AKT1, PRKACG, PRKAR2B, PRKAR2A, PRKACB	11	234	12644	24.561	0.0136337	0.0008576	0.0326601
GOTERM_BP_FAT	GO:0032147~activation of protein kinase activity	4	36.3636	7.96833e-05	PRKACG, PRKAR2B, PRKAR2A, PRKACB	11	113	12644	40.6887	0.0485083	0.00292069	0.118252
GOTERM_BP_FAT	GO:0032268~regulation of cellular protein metabolic process	5	45.4545	0.000312594	AKT1, PRKAR2B, CAV1, PRKAR2A, BDKRB2	11	463	12644	12.4131	0.177239	0.0102153	0.463152
GOTERM_BP_FAT	GO:0007242~intracellular signaling cascade	6	54.5455	0.00144415	AKT1, PRKACG, PRKAR2B, CAV1, PRKAR2A, PRKACB	11	1232	12644	5.59799	0.594161	0.0384499	2.12303
GOTERM_BP_FAT	GO:0007243~protein kinase cascade	4	36.3636	0.00248085	AKT1, PRKACG, CAV1, PRKACB	11	366	12644	12.5623	0.787747	0.0578723	3.62109
Annotation Cluster 2	Enrichment Score: 3.3299709837344427
Category	Term	Count	%	PValue	Genes	List Total	Pop Hits	Pop Total	Fold Enrichment	Bonferroni	Benjamini	FDR
GOTERM_BP_FAT	GO:0001932~regulation of protein amino acid phosphorylation	4	36.3636	0.000262729	PRKAR2B, CAV1, PRKAR2A, BDKRB2	11	169	12644	27.206	0.151228	0.00906778	0.389405
GOTERM_BP_FAT	GO:0032268~regulation of cellular protein metabolic process	5	45.4545	0.000312594	AKT1, PRKAR2B, CAV1, PRKAR2A, BDKRB2	11	463	12644	12.4131	0.177239	0.0102153	0.463152
GOTERM_BP_FAT	GO:0031399~regulation of protein modification process	4	36.3636	0.00124623	PRKAR2B, CAV1, PRKAR2A, BDKRB2	11	288	12644	15.9646	0.540737	0.0347514	1.83458
Annotation Cluster 3	Enrichment Score: 2.5638312127113525
Category	Term	Count	%	PValue	Genes	List Total	Pop Hits	Pop Total	Fold Enrichment	Bonferroni	Benjamini	FDR
GOTERM_BP_FAT	GO:0006468~protein amino acid phosphorylation	5	45.4545	0.00116605	AKT1, PRKACG, PRKG2, PRKACB, PRKG1	11	655	12644	8.77446	0.517146	0.0340745	1.7175
GOTERM_BP_FAT	GO:0016310~phosphorylation	5	45.4545	0.00224627	AKT1, PRKACG, PRKG2, PRKACB, PRKG1	11	781	12644	7.35886	0.754203	0.0545838	3.284
GOTERM_BP_FAT	GO:0006793~phosphorus metabolic process	5	45.4545	0.00460519	AKT1, PRKACG, PRKG2, PRKACB, PRKG1	11	950	12644	6.04976	0.943881	0.0915443	6.62421
GOTERM_BP_FAT	GO:0006796~phosphate metabolic process	5	45.4545	0.00460519	AKT1, PRKACG, PRKG2, PRKACB, PRKG1	11	950	12644	6.04976	0.943881	0.0915443	6.62421
Annotation Cluster 4	Enrichment Score: 2.129360818610467
Category	Term	Count	%	PValue	Genes	List Total	Pop Hits	Pop Total	Fold Enrichment	Bonferroni	Benjamini	FDR
GOTERM_BP_FAT	GO:0010959~regulation of metal ion transport	3	27.2727	0.0017643	AKT1, CAV1, NOS3	11	81	12644	42.5724	0.667759	0.0448743	2.58796
GOTERM_BP_FAT	GO:0009628~response to abiotic stimulus	4	36.3636	0.00250025	AKT1, CAV1, NOS3, BDKRB2	11	367	12644	12.5281	0.790307	0.0562141	3.64891
GOTERM_BP_FAT	GO:0043269~regulation of ion transport	3	27.2727	0.00262155	AKT1, CAV1, NOS3	11	99	12644	34.832	0.805631	0.0568216	3.82274
GOTERM_BP_FAT	GO:0032504~multicellular organism reproduction	4	36.3636	0.00500739	AKT1, PRKACG, CAV1, NOS3	11	469	12644	9.80345	0.95639	0.0961095	7.18287
GOTERM_BP_FAT	GO:0048609~reproductive process in a multicellular organism	4	36.3636	0.00500739	AKT1, PRKACG, CAV1, NOS3	11	469	12644	9.80345	0.95639	0.0961095	7.18287
GOTERM_BP_FAT	GO:0051240~positive regulation of multicellular organismal process	3	27.2727	0.014603	AKT1, CAV1, NOS3	11	240	12644	14.3682	0.999897	0.230697	19.6222
GOTERM_BP_FAT	GO:0001568~blood vessel development	3	27.2727	0.015305	AKT1, CAV1, NOS3	11	246	12644	14.0177	0.999934	0.229035	20.4683
GOTERM_BP_FAT	GO:0001944~vasculature development	3	27.2727	0.0160216	AKT1, CAV1, NOS3	11	252	12644	13.684	0.999958	0.232965	21.3233
GOTERM_BP_FAT	GO:0043086~negative regulation of catalytic activity	3	27.2727	0.018514	AKT1, CAV1, NOS3	11	272	12644	12.6778	0.999991	0.247546	24.2311
GOTERM_BP_FAT	GO:0044092~negative regulation of molecular function	3	27.2727	0.0264589	AKT1, CAV1, NOS3	11	329	12644	10.4813	1	0.322356	32.845
Annotation Cluster 5	Enrichment Score: 1.9989727655185978
Category	Term	Count	%	PValue	Genes	List Total	Pop Hits	Pop Total	Fold Enrichment	Bonferroni	Benjamini	FDR
GOTERM_BP_FAT	GO:0019216~regulation of lipid metabolic process	3	27.2727	0.00328255	AKT1, CAV1, PDE3B	11	111	12644	31.0663	0.871482	0.0683031	4.76486
GOTERM_BP_FAT	GO:0009968~negative regulation of signal transduction	3	27.2727	0.0118379	AKT1, CAV1, PDE3B	11	215	12644	16.0389	0.999407	0.196321	16.2072
GOTERM_BP_FAT	GO:0010648~negative regulation of cell communication	3	27.2727	0.0148354	AKT1, CAV1, PDE3B	11	242	12644	14.2494	0.999911	0.228234	19.9032
GOTERM_BP_FAT	GO:0042592~homeostatic process	4	36.3636	0.0175116	AKT1, CAV1, PDE3B, BDKRB2	11	739	12644	6.22168	0.999984	0.240884	23.0738
Annotation Cluster 6	Enrichment Score: 1.976247754310209
Category	Term	Count	%	PValue	Genes	List Total	Pop Hits	Pop Total	Fold Enrichment	Bonferroni	Benjamini	FDR
GOTERM_BP_FAT	GO:0003018~vascular process in circulatory system	3	27.2727	0.00087793	CAV1, NOS3, BDKRB2	11	57	12644	60.4976	0.421935	0.0270314	1.2957
GOTERM_BP_FAT	GO:0009628~response to abiotic stimulus	4	36.3636	0.00250025	AKT1, CAV1, NOS3, BDKRB2	11	367	12644	12.5281	0.790307	0.0562141	3.64891
GOTERM_BP_FAT	GO:0003013~circulatory system process	3	27.2727	0.00868587	CAV1, NOS3, BDKRB2	11	183	12644	18.8435	0.995676	0.152072	12.1497
GOTERM_BP_FAT	GO:0008015~blood circulation	3	27.2727	0.00868587	CAV1, NOS3, BDKRB2	11	183	12644	18.8435	0.995676	0.152072	12.1497
GOTERM_BP_FAT	GO:0044057~regulation of system process	3	27.2727	0.0229657	CAV1, NOS3, BDKRB2	11	305	12644	11.3061	0.999999	0.29191	29.1768
GOTERM_BP_FAT	GO:0008285~negative regulation of cell proliferation	3	27.2727	0.0311153	CAV1, NOS3, BDKRB2	11	359	12644	9.60547	1	0.342735	37.4595
GOTERM_BP_FAT	GO:0042127~regulation of cell proliferation	3	27.2727	0.12392	CAV1, NOS3, BDKRB2	11	783	12644	4.40404	1	0.789364	85.9764
Annotation Cluster 7	Enrichment Score: 1.8376776611641634
Category	Term	Count	%	PValue	Genes	List Total	Pop Hits	Pop Total	Fold Enrichment	Bonferroni	Benjamini	FDR
GOTERM_BP_FAT	GO:0032504~multicellular organism reproduction	4	36.3636	0.00500739	AKT1, PRKACG, CAV1, NOS3	11	469	12644	9.80345	0.95639	0.0961095	7.18287
GOTERM_BP_FAT	GO:0048609~reproductive process in a multicellular organism	4	36.3636	0.00500739	AKT1, PRKACG, CAV1, NOS3	11	469	12644	9.80345	0.95639	0.0961095	7.18287
GOTERM_BP_FAT	GO:0003006~reproductive developmental process	3	27.2727	0.0166298	AKT1, PRKACG, NOS3	11	257	12644	13.4178	0.999971	0.235333	22.0423
GOTERM_BP_FAT	GO:0007276~gamete generation	3	27.2727	0.0343919	AKT1, PRKACG, NOS3	11	379	12644	9.09858	1	0.365529	40.5275
GOTERM_BP_FAT	GO:0019953~sexual reproduction	3	27.2727	0.0451903	AKT1, PRKACG, NOS3	11	440	12644	7.83719	1	0.445059	49.6737
Annotation Cluster 8	Enrichment Score: 1.3543726267651526
Category	Term	Count	%	PValue	Genes	List Total	Pop Hits	Pop Total	Fold Enrichment	Bonferroni	Benjamini	FDR
GOTERM_BP_FAT	GO:0009628~response to abiotic stimulus	4	36.3636	0.00250025	AKT1, CAV1, NOS3, BDKRB2	11	367	12644	12.5281	0.790307	0.0562141	3.64891
GOTERM_BP_FAT	GO:0043066~negative regulation of apoptosis	3	27.2727	0.0295281	AKT1, NOS3, BDKRB2	11	349	12644	9.8807	1	0.346276	35.9209
GOTERM_BP_FAT	GO:0043069~negative regulation of programmed cell death	3	27.2727	0.0303174	AKT1, NOS3, BDKRB2	11	354	12644	9.74114	1	0.347475	36.6904
GOTERM_BP_FAT	GO:0060548~negative regulation of cell death	3	27.2727	0.0304763	AKT1, NOS3, BDKRB2	11	355	12644	9.7137	1	0.342853	36.8442
GOTERM_BP_FAT	GO:0007166~cell surface receptor linked signal transduction	4	36.3636	0.100975	AKT1, NOS3, BDKRB2, PRKACB	11	1471	12644	3.12564	1	0.728115	79.4136
GOTERM_BP_FAT	GO:0042981~regulation of apoptosis	3	27.2727	0.126838	AKT1, NOS3, BDKRB2	11	794	12644	4.34303	1	0.791398	86.6541
GOTERM_BP_FAT	GO:0043067~regulation of programmed cell death	3	27.2727	0.128972	AKT1, NOS3, BDKRB2	11	802	12644	4.29971	1	0.791244	87.1303
GOTERM_BP_FAT	GO:0010941~regulation of cell death	3	27.2727	0.129774	AKT1, NOS3, BDKRB2	11	805	12644	4.28368	1	0.787516	87.3053
