# Supplementary material for: Functional Module Connectivity Map (FMCM): A Framework for Searching Repurposed Drug Compounds for Systems Treatment of Cancer and an Application to Colorectal Adenocarcinoma
Source: PLoS One. 2014 Jan 27;9(1):e86299. doi: 10.1371/journal.pone.0086299 (PMC3903539; doi:10.1371/journal.pone.0086299)
Supplement: Table S8 — GO terms analysis for genes in the blue block in the GSA heatmap ( Figure 8B ). Top-10 gene ontology annotation clusters were determined by DAVID [36]. (XLS) [file pone.0086299.s013.xls]

## Sheet: Sheet1
Table S8. GO terms analysis for genes in the blue block in the GSA heatmap (Figure 8B). Top-10 gene ontology annotation clusters were determined by DAVID [34].
Annotation Cluster 1	Enrichment Score: 27.045731791249136
Category	Term	Count	%	PValue	Genes	List Total	Pop Hits	Pop Total	Fold Enrichment	Bonferroni	Benjamini	FDR
GOTERM_BP_FAT	GO:0005996~monosaccharide metabolic process	20	80	2.07412e-31	ALDOA, TALDO1, PFKL, ALDOC, PGD, ALDOB, FBP1, PFKP, RBKS, FBP2, PFKM, TKTL1, PGM2, GPI, PGLS, G6PD, H6PD, PGM1, RPIA, PRPS1L1, PRPS1	23	218	12644	50.4348	4.81196e-29	4.81196e-29	2.66279e-28
GOTERM_BP_FAT	GO:0006006~glucose metabolic process	18	72	1.79746e-29	ALDOA, TALDO1, PFKL, ALDOC, PGD, ALDOB, FBP1, PFKP, FBP2, PFKM, TKTL1, PGM2, GPI, PGLS, G6PD, H6PD, PGM1, RPIA	23	150	12644	65.9687	4.17012e-27	2.08506e-27	2.30761e-26
GOTERM_BP_FAT	GO:0006007~glucose catabolic process	15	60	7.87637e-29	ALDOA, TALDO1, PFKL, ALDOC, PGD, ALDOB, PFKP, PFKM, TKTL1, GPI, PGLS, G6PD, H6PD, PGM1, RPIA	23	57	12644	144.668	1.82732e-26	6.09106e-27	1.01118e-25
GOTERM_BP_FAT	GO:0019318~hexose metabolic process	18	72	1.0995e-27	ALDOA, TALDO1, PFKL, ALDOC, PGD, ALDOB, FBP1, PFKP, FBP2, PFKM, TKTL1, PGM2, GPI, PGLS, G6PD, H6PD, PGM1, RPIA	23	189	12644	52.3561	2.55085e-25	6.37712e-26	1.41156e-24
GOTERM_BP_FAT	GO:0019320~hexose catabolic process	15	60	1.25265e-27	ALDOA, TALDO1, PFKL, ALDOC, PGD, ALDOB, PFKP, PFKM, TKTL1, GPI, PGLS, G6PD, H6PD, PGM1, RPIA	23	68	12644	121.266	2.90616e-25	5.81231e-26	1.60817e-24
GOTERM_BP_FAT	GO:0046365~monosaccharide catabolic process	15	60	1.96189e-27	ALDOA, TALDO1, PFKL, ALDOC, PGD, ALDOB, PFKP, PFKM, TKTL1, GPI, PGLS, G6PD, H6PD, PGM1, RPIA	23	70	12644	117.801	4.55158e-25	7.58597e-26	2.5187e-24
GOTERM_BP_FAT	GO:0046164~alcohol catabolic process	15	60	1.52134e-26	ALDOA, TALDO1, PFKL, ALDOC, PGD, ALDOB, PFKP, PFKM, TKTL1, GPI, PGLS, G6PD, H6PD, PGM1, RPIA	23	80	12644	103.076	3.52951e-24	5.04216e-25	1.95312e-23
GOTERM_BP_FAT	GO:0044275~cellular carbohydrate catabolic process	15	60	2.66281e-26	ALDOA, TALDO1, PFKL, ALDOC, PGD, ALDOB, PFKP, PFKM, TKTL1, GPI, PGLS, G6PD, H6PD, PGM1, RPIA	23	83	12644	99.3504	6.17773e-24	7.72216e-25	3.41856e-23
GOTERM_BP_FAT	GO:0016052~carbohydrate catabolic process	15	60	1.20593e-24	ALDOA, TALDO1, PFKL, ALDOC, PGD, ALDOB, PFKP, PFKM, TKTL1, GPI, PGLS, G6PD, H6PD, PGM1, RPIA	23	107	12644	77.0662	2.79777e-22	3.10863e-23	1.54819e-21
Annotation Cluster 2	Enrichment Score: 8.918346888923443
Category	Term	Count	%	PValue	Genes	List Total	Pop Hits	Pop Total	Fold Enrichment	Bonferroni	Benjamini	FDR
GOTERM_BP_FAT	GO:0006098~pentose-phosphate shunt	6	24	1.22756e-12	PGLS, TALDO1, G6PD, H6PD, PGD, RPIA	23	9	12644	366.493	2.84797e-10	2.37331e-11	1.57597e-09
GOTERM_BP_FAT	GO:0019321~pentose metabolic process	6	24	2.45238e-12	TALDO1, G6PD, PGD, RBKS, RPIA, PRPS1L1, PRPS1	23	10	12644	329.843	5.6895e-10	4.37654e-11	3.14839e-09
GOTERM_BP_FAT	GO:0006739~NADP metabolic process	6	24	4.22224e-11	PGLS, TALDO1, G6PD, H6PD, PGD, RPIA	23	16	12644	206.152	9.79561e-09	6.12225e-10	5.42058e-08
GOTERM_BP_FAT	GO:0046496~nicotinamide nucleotide metabolic process	7	28	4.86921e-11	PGLS, TALDO1, G6PD, H6PD, ALDOB, PGD, RPIA	23	40	12644	96.2043	1.12966e-08	6.64505e-10	6.25117e-08
GOTERM_BP_FAT	GO:0006769~nicotinamide metabolic process	7	28	4.86921e-11	PGLS, TALDO1, G6PD, H6PD, ALDOB, PGD, RPIA	23	40	12644	96.2043	1.12966e-08	6.64505e-10	6.25117e-08
GOTERM_BP_FAT	GO:0009820~alkaloid metabolic process	7	28	5.69773e-11	PGLS, TALDO1, G6PD, H6PD, ALDOB, PGD, RPIA	23	41	12644	93.8579	1.32187e-08	7.34374e-10	7.31483e-08
GOTERM_BP_FAT	GO:0019362~pyridine nucleotide metabolic process	7	28	6.64014e-11	PGLS, TALDO1, G6PD, H6PD, ALDOB, PGD, RPIA	23	42	12644	91.6232	1.54051e-08	8.10795e-10	8.52469e-08
GOTERM_BP_FAT	GO:0006733~oxidoreduction coenzyme metabolic process	7	28	2.54911e-10	PGLS, TALDO1, G6PD, H6PD, ALDOB, PGD, RPIA	23	52	12644	74.0033	5.91393e-08	2.68815e-09	3.27258e-07
GOTERM_BP_FAT	GO:0043603~cellular amide metabolic process	7	28	4.04774e-10	PGLS, TALDO1, G6PD, H6PD, ALDOB, PGD, RPIA	23	56	12644	68.7174	9.39077e-08	4.08294e-09	5.19655e-07
GOTERM_BP_FAT	GO:0019748~secondary metabolic process	7	28	3.1263e-09	PGLS, TALDO1, G6PD, H6PD, ALDOB, PGD, RPIA	23	78	12644	49.3356	7.25302e-07	2.90121e-08	4.01359e-06
GOTERM_BP_FAT	GO:0006732~coenzyme metabolic process	7	28	1.54604e-07	PGLS, TALDO1, G6PD, H6PD, ALDOB, PGD, RPIA	23	149	12644	25.8267	3.58674e-05	1.281e-06	0.000198482
GOTERM_BP_FAT	GO:0051186~cofactor metabolic process	7	28	6.91019e-07	PGLS, TALDO1, G6PD, H6PD, ALDOB, PGD, RPIA	23	192	12644	20.0426	0.000160304	5.17149e-06	0.000887136
GOTERM_BP_FAT	GO:0055114~oxidation reduction	3	12	0.293209	G6PD, H6PD, PGD	23	619	12644	2.66433	1	0.806607	98.8381
Annotation Cluster 3	Enrichment Score: 8.13774018286203
Category	Term	Count	%	PValue	Genes	List Total	Pop Hits	Pop Total	Fold Enrichment	Bonferroni	Benjamini	FDR
GOTERM_BP_FAT	GO:0046364~monosaccharide biosynthetic process	7	28	2.95876e-11	GPI, G6PD, ALDOB, PGM1, PGD, FBP1, FBP2	23	37	12644	104.005	6.86434e-09	4.9031e-10	3.7985e-08
GOTERM_BP_FAT	GO:0046165~alcohol biosynthetic process	7	28	8.91596e-11	GPI, G6PD, ALDOB, PGM1, PGD, FBP1, FBP2	23	44	12644	87.4585	2.0685e-08	1.03425e-09	1.14464e-07
GOTERM_BP_FAT	GO:0034637~cellular carbohydrate biosynthetic process	7	28	1.47348e-09	GPI, G6PD, ALDOB, PGM1, PGD, FBP1, FBP2	23	69	12644	55.7706	3.41847e-07	1.42436e-08	1.89167e-06
GOTERM_BP_FAT	GO:0016051~carbohydrate biosynthetic process	7	28	2.13126e-08	GPI, G6PD, ALDOB, PGM1, PGD, FBP1, FBP2	23	107	12644	35.9642	4.94451e-06	1.90174e-07	2.73614e-05
GOTERM_BP_FAT	GO:0006094~gluconeogenesis	5	20	8.48763e-08	GPI, ALDOB, PGM1, FBP1, FBP2	23	25	12644	109.948	1.96911e-05	7.29307e-07	0.000108965
GOTERM_BP_FAT	GO:0019319~hexose biosynthetic process	5	20	2.09678e-07	GPI, ALDOB, PGM1, FBP1, FBP2	23	31	12644	88.6676	4.8644e-05	1.67742e-06	0.000269187
GOTERM_BP_FAT	GO:0006090~pyruvate metabolic process	5	20	7.36584e-07	GPI, ALDOB, PGM1, FBP1, FBP2	23	42	12644	65.4451	0.000170873	5.34022e-06	0.000945632
Annotation Cluster 4	Enrichment Score: 5.354663739785461
Category	Term	Count	%	PValue	Genes	List Total	Pop Hits	Pop Total	Fold Enrichment	Bonferroni	Benjamini	FDR
GOTERM_BP_FAT	GO:0006000~fructose metabolic process	9	36	4.76096e-19	ALDOA, TALDO1, PFKL, ALDOC, ALDOB, PFKP, FBP1, PFKM, FBP2	23	17	12644	291.038	1.10454e-16	1.10454e-17	6.11219e-16
GOTERM_BP_FAT	GO:0006096~glycolysis	8	32	8.56534e-13	ALDOA, GPI, PFKL, ALDOC, ALDOB, PGM1, PFKP, PFKM	23	46	12644	95.6068	1.98717e-10	1.80651e-11	1.09963e-09
GOTERM_BP_FAT	GO:0030388~fructose 1,6-bisphosphate metabolic process	5	20	3.43217e-11	ALDOA, ALDOC, ALDOB, PFKP, PFKM	23	5	12644	549.739	7.96262e-09	5.30842e-10	4.40626e-08
GOTERM_BP_FAT	GO:0006002~fructose 6-phosphate metabolic process	5	20	2.39705e-10	TALDO1, PFKL, PFKP, FBP1, PFKM	23	7	12644	392.671	5.56115e-08	2.64817e-09	3.07736e-07
GOTERM_BP_FAT	GO:0006091~generation of precursor metabolites and energy	8	32	5.422e-07	ALDOA, GPI, PFKL, ALDOC, ALDOB, PGM1, PFKP, PFKM	23	304	12644	14.4668	0.000125782	4.193e-06	0.000696081
GOTERM_BP_FAT	GO:0051289~protein homotetramerization	3	12	0.000915801	ALDOC, PFKP, PFKM	23	26	12644	63.4314	0.191491	0.00623236	1.16937
GOTERM_BP_FAT	GO:0051262~protein tetramerization	3	12	0.00205964	ALDOC, PFKP, PFKM	23	39	12644	42.2876	0.380182	0.0135736	2.6122
GOTERM_BP_FAT	GO:0051259~protein oligomerization	4	16	0.00320158	PFKL, ALDOC, PFKP, PFKM	23	173	12644	12.7107	0.524771	0.0204534	4.03324
GOTERM_BP_FAT	GO:0006461~protein complex assembly	5	20	0.0100249	PFKL, ALDOC, ALDOB, PFKP, PFKM	23	500	12644	5.49739	0.903433	0.0596598	12.1334
GOTERM_BP_FAT	GO:0070271~protein complex biogenesis	5	20	0.0100249	PFKL, ALDOC, ALDOB, PFKP, PFKM	23	500	12644	5.49739	0.903433	0.0596598	12.1334
GOTERM_BP_FAT	GO:0051260~protein homooligomerization	3	12	0.0114675	ALDOC, PFKP, PFKM	23	94	12644	17.5449	0.93115	0.0663103	13.7631
GOTERM_BP_FAT	GO:0065003~macromolecular complex assembly	5	20	0.0234492	PFKL, ALDOC, ALDOB, PFKP, PFKM	23	644	12644	4.26816	0.995934	0.125645	26.2603
GOTERM_BP_FAT	GO:0043933~macromolecular complex subunit organization	5	20	0.0291933	PFKL, ALDOC, ALDOB, PFKP, PFKM	23	689	12644	3.9894	0.998965	0.147731	31.6389
GOTERM_BP_FAT	GO:0010033~response to organic substance	4	16	0.124988	PFKL, ALDOC, ALDOB, FBP1	23	715	12644	3.07546	1	0.482665	81.9877
Annotation Cluster 5	Enrichment Score: 1.40267030947538
Category	Term	Count	%	PValue	Genes	List Total	Pop Hits	Pop Total	Fold Enrichment	Bonferroni	Benjamini	FDR
GOTERM_BP_FAT	GO:0009260~ribonucleotide biosynthetic process	3	12	0.018805	ALDOA, PRPS1L1, PRPS2, PRPS1	23	122	12644	13.5182	0.987775	0.104262	21.6293
GOTERM_BP_FAT	GO:0009259~ribonucleotide metabolic process	3	12	0.0259671	ALDOA, PRPS1L1, PRPS2, PRPS1	23	145	12644	11.3739	0.997766	0.135265	28.6644
GOTERM_BP_FAT	GO:0009165~nucleotide biosynthetic process	3	12	0.0398125	ALDOA, PRPS1L1, PRPS2, PRPS1	23	183	12644	9.01212	0.999919	0.192824	40.6412
GOTERM_BP_FAT	GO:0034654~nucleobase, nucleoside, nucleotide and nucleic acid biosynthetic process	3	12	0.0426138	ALDOA, PRPS1L1, PRPS2, PRPS1	23	190	12644	8.68009	0.999959	0.201097	42.8265
GOTERM_BP_FAT	GO:0034404~nucleobase, nucleoside and nucleotide biosynthetic process	3	12	0.0426138	ALDOA, PRPS1L1, PRPS2, PRPS1	23	190	12644	8.68009	0.999959	0.201097	42.8265
GOTERM_BP_FAT	GO:0044271~nitrogen compound biosynthetic process	3	12	0.108683	ALDOA, PRPS1L1, PRPS2, PRPS1	23	325	12644	5.07452	1	0.440257	77.17
