# Supplementary material for: Functional Module Connectivity Map (FMCM): A Framework for Searching Repurposed Drug Compounds for Systems Treatment of Cancer and an Application to Colorectal Adenocarcinoma
Source: PLoS One. 2014 Jan 27;9(1):e86299. doi: 10.1371/journal.pone.0086299 (PMC3903539; doi:10.1371/journal.pone.0086299)
Supplement: Table S9 — GO terms analysis for genes in the orange block in the GSA heatmap ( Figure 8B ). Top-10 gene ontology annotation clusters were determined by DAVID [36]. (XLS) [file pone.0086299.s014.xls]

## Sheet: Sheet1
Table S9. GO terms analysis for genes in the orange block in the GSA heatmap (Figure 8B). Top-10 gene ontology annotation clusters were determined by DAVID [34].
Annotation Cluster 1	Enrichment Score: 11.456239044154488
Category	Term	Count	%	PValue	Genes	List Total	Pop Hits	Pop Total	Fold Enrichment	Bonferroni	Benjamini	FDR
GOTERM_BP_FAT	GO:0009611~response to wounding	52	12.8395	5.22813e-15	S100A8, ELF3, S100A9, TGFB3, FOS, CD44, CXCR4, CFH, SERPINA3, MGLL, SERPINA1, CFD, GATM, CYP1A1, LYN, MYH2, CHST1, ALOX15, SDC1, ADM, DARC, F3, DSP, VSIG4, CXCL1, CCL2, ERBB3, TNC, C1S, CCL5, TIMP3, TPM1, MDK, CCL7, TNFRSF1B, LAMB2, CD24, C2, FN1, IL8, CFB, MAP2K3, TGFBR2, ANXA1, NOTCH3, VWF, CD55, NUPR1, STAB1, ENG, IGFBP4, CD14	361	518	12644	3.51602	1.25755e-11	1.25755e-11	9.17044e-12
GOTERM_BP_FAT	GO:0006954~inflammatory response	35	8.64198	2.25256e-11	CXCL1, CCL2, S100A8, ELF3, S100A9, C1S, CCL5, CCL7, FOS, TNFRSF1B, CD44, CXCR4, CFH, SERPINA3, MGLL, SERPINA1, CD24, C2, CFD, FN1, LYN, IL8, CFB, MAP2K3, ANXA1, CHST1, CD55, ALOX15, NUPR1, DARC, STAB1, F3, VSIG4, CD14, IGFBP4	361	316	12644	3.87934	5.42868e-08	9.0478e-09	3.95719e-08
GOTERM_BP_FAT	GO:0006952~defense response	47	11.6049	3.63296e-10	CXCL1, CCL2, S100A8, ELF3, S100A9, C1S, CX3CL1, CCL5, CCL7, FOS, TNFRSF1B, CD44, HSF1, CXCR4, CFH, SERPINA3, MGLL, TFF3, LTF, SERPINA1, C2, CD24, CFD, DEFB1, FN1, PTPRC, LYN, IL8, GAGE2A, CFB, MAP2K3, ANXA1, TRA@, CHST1, KCNN4, CD55, ALOX15, NUPR1, DARC, STAB1, GAGE7, F3, PLA2G2A, TPSAB1, VSIG4, CD14, IGFBP4, DMBT1	361	587	12644	2.80438	8.75543e-07	1.25078e-07	6.38219e-07
Annotation Cluster 2	Enrichment Score: 7.240965837381654
Category	Term	Count	%	PValue	Genes	List Total	Pop Hits	Pop Total	Fold Enrichment	Bonferroni	Benjamini	FDR
GOTERM_BP_FAT	GO:0010033~response to organic substance	58	14.321	1.02092e-12	LDLR, TGFB3, AQP1, ASAH1, FOS, CD44, HSF1, CREB3L1, SERPINA1, CYR61, MB, EGFR, EGR1, LYN, GATM, CYP1A1, CRYAB, FBP1, PTPRU, JUNB, DDR1, KRT19, CCND1, SDC1, ADM, JUN, CTSC, PPP1R15A, ACR, RBP4, CAV1, CCL2, CYP1B1, GCLC, ERBB3, ADH7, TRIM16, CDH1, C1S, CCL5, TIMP3, PRSS8, HSPA2, COL6A2, AANAT, TFF3, CD24, TFF1, CFB, TGFBR2, EPHX1, BIRC2, CDKN1A, HMGCS2, FABP4, CHRNB1, IGFBP2, CD14	361	715	12644	2.84118	2.46052e-09	6.15129e-10	1.79357e-09
GOTERM_BP_FAT	GO:0048545~response to steroid hormone stimulus	25	6.17284	9.78606e-10	ACR, CAV1, CCL2, LDLR, TGFB3, AQP1, CCL5, TIMP3, PRSS8, FOS, AANAT, SERPINA1, TFF1, CD24, CRYAB, TGFBR2, PTPRU, JUNB, KRT19, SDC1, CDKN1A, CCND1, ADM, FABP4, IGFBP2	361	191	12644	4.58442	2.35844e-06	2.62049e-07	1.71916e-06
GOTERM_BP_FAT	GO:0009725~response to hormone stimulus	35	8.64198	1.18132e-09	ACR, RBP4, CAV1, GCLC, CCL2, LDLR, ERBB3, TGFB3, TRIM16, CCL5, AQP1, TIMP3, PRSS8, FOS, AANAT, TFF3, SERPINA1, TFF1, CD24, MB, LYN, GATM, CRYAB, TGFBR2, FBP1, PTPRU, JUNB, CDKN1A, CCND1, SDC1, KRT19, HMGCS2, ADM, FABP4, IGFBP2	361	366	12644	3.34938	2.84698e-06	2.84699e-07	2.07529e-06
GOTERM_BP_FAT	GO:0009719~response to endogenous stimulus	36	8.88889	4.22737e-09	ACR, RBP4, CAV1, GCLC, CCL2, LDLR, ERBB3, TGFB3, TRIM16, CCL5, AQP1, TIMP3, PRSS8, FOS, AANAT, TFF3, SERPINA1, TFF1, CD24, MB, LYN, GATM, CRYAB, TGFBR2, FBP1, PTPRU, BIRC2, JUNB, CDKN1A, CCND1, SDC1, KRT19, HMGCS2, ADM, FABP4, IGFBP2	361	404	12644	3.12103	1.01879e-05	9.26178e-07	7.42642e-06
GOTERM_BP_FAT	GO:0031960~response to corticosteroid stimulus	14	3.45679	7.54224e-07	CAV1, CCL2, PTPRU, CCL5, JUNB, PRSS8, FOS, CCND1, CDKN1A, SDC1, ADM, FABP4, AANAT, IGFBP2	361	85	12644	5.76881	0.00181603	0.000106917	0.00132497
GOTERM_BP_FAT	GO:0051384~response to glucocorticoid stimulus	13	3.20988	1.89043e-06	CAV1, CCL2, PTPRU, CCL5, JUNB, FOS, CCND1, CDKN1A, SDC1, ADM, FABP4, AANAT, IGFBP2	361	78	12644	5.83749	0.00454558	0.000227771	0.00332096
GOTERM_BP_FAT	GO:0043627~response to estrogen stimulus	13	3.20988	3.873e-05	CAV1, LDLR, CRYAB, TGFBR2, TGFB3, AQP1, TIMP3, CCND1, KRT19, SERPINA1, CD24, TFF1, IGFBP2	361	104	12644	4.37812	0.0891173	0.0023905	0.068017
GOTERM_BP_FAT	GO:0043434~response to peptide hormone stimulus	14	3.45679	0.000428673	RBP4, GATM, LYN, ERBB3, FBP1, TRIM16, CCL5, JUNB, PRSS8, ADM, HMGCS2, AANAT, TFF3, TFF1	361	153	12644	3.2049	0.644178	0.0140554	0.750402
Annotation Cluster 3	Enrichment Score: 4.592798674483974
Category	Term	Count	%	PValue	Genes	List Total	Pop Hits	Pop Total	Fold Enrichment	Bonferroni	Benjamini	FDR
GOTERM_BP_FAT	GO:0031960~response to corticosteroid stimulus	14	3.45679	7.54224e-07	CAV1, CCL2, PTPRU, CCL5, JUNB, PRSS8, FOS, CCND1, CDKN1A, SDC1, ADM, FABP4, AANAT, IGFBP2	361	85	12644	5.76881	0.00181603	0.000106917	0.00132497
GOTERM_BP_FAT	GO:0051384~response to glucocorticoid stimulus	13	3.20988	1.89043e-06	CAV1, CCL2, PTPRU, CCL5, JUNB, FOS, CCND1, CDKN1A, SDC1, ADM, FABP4, AANAT, IGFBP2	361	78	12644	5.83749	0.00454558	0.000227771	0.00332096
GOTERM_BP_FAT	GO:0042493~response to drug	19	4.69136	4.28805e-05	CAV1, CCL2, CYP1A1, LYN, ERBB3, TGFBR2, CDH1, CCL5, JUNB, PRSS8, FOS, CCND1, CDKN1A, HMGCS2, ALDH1A3, JUN, FABP4, IGFBP2, MVP	361	215	12644	3.09523	0.0981836	0.00251742	0.0753035
GOTERM_BP_FAT	GO:0051385~response to mineralocorticoid stimulus	6	1.48148	0.000198227	PRSS8, FOS, CDKN1A, CCND1, AANAT, JUNB	361	20	12644	10.5075	0.379838	0.00767642	0.347663
GOTERM_BP_FAT	GO:0051412~response to corticosterone stimulus	5	1.23457	0.000896443	FOS, CDKN1A, CCND1, AANAT, JUNB	361	16	12644	10.9453	0.884836	0.0242621	1.56318
Annotation Cluster 4	Enrichment Score: 4.106192771809637
Category	Term	Count	%	PValue	Genes	List Total	Pop Hits	Pop Total	Fold Enrichment	Bonferroni	Benjamini	FDR
GOTERM_BP_FAT	GO:0060429~epithelium development	22	5.4321	4.24963e-07	ELF3, LMO4, ANXA1, TP63, ZIC2, HOXB2, GPC3, KRT5, CD44, LAMA5, ALDH1A3, JUN, PPL, VEGFA, UPK1B, SIX1, KRT14, DSP, KRT4, CSTA, ENG, DMBT1	361	206	12644	3.74053	0.00102364	6.4008e-05	0.00074655
GOTERM_BP_FAT	GO:0030855~epithelial cell differentiation	16	3.95062	1.1064e-06	ELF3, ANXA1, TP63, KRT5, LAMA5, JUN, PPL, SIX1, KRT14, UPK1B, VEGFA, DSP, KRT4, CSTA, ENG, DMBT1	361	117	12644	4.78973	0.00266288	0.000148124	0.00194365
GOTERM_BP_FAT	GO:0008544~epidermis development	12	2.96296	0.00665519	ELF3, KRT5, LAMA5, PPL, KRT15, KRT14, COL1A2, ANXA1, DSP, TP63, CSTA, SOX9	361	162	12644	2.59444	1	0.099838	11.0687
GOTERM_BP_FAT	GO:0007398~ectoderm development	12	2.96296	0.0120172	ELF3, KRT5, LAMA5, PPL, KRT15, KRT14, COL1A2, ANXA1, DSP, TP63, CSTA, SOX9	361	176	12644	2.38806	1	0.142868	19.1351
Annotation Cluster 5	Enrichment Score: 3.736543492237411
Category	Term	Count	%	PValue	Genes	List Total	Pop Hits	Pop Total	Fold Enrichment	Bonferroni	Benjamini	FDR
GOTERM_BP_FAT	GO:0001568~blood vessel development	20	4.93827	8.00681e-05	KLF5, CAV1, IL8, EPAS1, TGFBR2, SLIT2, JUNB, CITED2, CD44, CXCR4, LAMA5, JUN, VEGFA, ITGA7, COL1A2, TGM2, RHOB, TNFAIP2, ENG, CYR61	361	246	12644	2.84756	0.175495	0.00393046	0.140566
GOTERM_BP_FAT	GO:0001944~vasculature development	20	4.93827	0.000110236	KLF5, CAV1, IL8, EPAS1, TGFBR2, SLIT2, JUNB, CITED2, CD44, CXCR4, LAMA5, JUN, VEGFA, ITGA7, COL1A2, TGM2, RHOB, TNFAIP2, ENG, CYR61	361	252	12644	2.77976	0.233319	0.00481897	0.19348
GOTERM_BP_FAT	GO:0048514~blood vessel morphogenesis	18	4.44444	0.000120023	KLF5, CAV1, IL8, EPAS1, TGFBR2, SLIT2, JUNB, CITED2, CXCR4, LAMA5, JUN, VEGFA, ITGA7, TGM2, RHOB, TNFAIP2, ENG, CYR61	361	212	12644	2.97381	0.251192	0.00515226	0.21064
GOTERM_BP_FAT	GO:0001525~angiogenesis	13	3.20988	0.00106851	KLF5, IL8, EPAS1, TGFBR2, SLIT2, LAMA5, CXCR4, JUN, VEGFA, RHOB, TNFAIP2, ENG, CYR61	361	148	12644	3.07651	0.923959	0.0267564	1.86058
Annotation Cluster 6	Enrichment Score: 3.735667620012206
Category	Term	Count	%	PValue	Genes	List Total	Pop Hits	Pop Total	Fold Enrichment	Bonferroni	Benjamini	FDR
GOTERM_BP_FAT	GO:0009991~response to extracellular stimulus	21	5.18519	4.16908e-06	MUC1, RBP4, CAV1, CCL2, CYP1A1, LYN, GATM, CFB, TGFBR2, TRIM16, TIMP3, AQP3, FOS, CCND1, CDKN1A, HMGCS2, ADM, CD44, ITGA6, JUN, IGFBP2	361	218	12644	3.37396	0.00999719	0.0004566	0.00732377
GOTERM_BP_FAT	GO:0007584~response to nutrient	15	3.7037	4.17678e-05	MUC1, RBP4, CAV1, CCL2, CYP1A1, GATM, CFB, TGFBR2, TRIM16, TIMP3, AQP3, CCND1, CD44, HMGCS2, IGFBP2	361	139	12644	3.77967	0.0957618	0.0025134	0.0733501
GOTERM_BP_FAT	GO:0033273~response to vitamin	10	2.46914	9.82892e-05	MUC1, RBP4, CCND1, CCL2, CYP1A1, CD44, TRIM16, IGFBP2, TIMP3, AQP3	361	66	12644	5.30681	0.210921	0.00454519	0.172529
GOTERM_BP_FAT	GO:0031667~response to nutrient levels	17	4.19753	0.000145003	MUC1, RBP4, CAV1, CCL2, CYP1A1, GATM, CFB, TGFBR2, TRIM16, TIMP3, AQP3, CCND1, ADM, CD44, HMGCS2, JUN, IGFBP2	361	195	12644	3.05346	0.294948	0.00600746	0.254429
GOTERM_BP_FAT	GO:0033189~response to vitamin A	7	1.7284	0.00112687	MUC1, RBP4, CYP1A1, CD44, TRIM16, IGFBP2, AQP3	361	42	12644	5.83749	0.933947	0.0276246	1.96126
GOTERM_BP_FAT	GO:0032526~response to retinoic acid	5	1.23457	0.0137833	MUC1, RBP4, TRIM16, IGFBP2, AQP3	361	33	12644	5.30681	1	0.153303	21.6373
Annotation Cluster 7	Enrichment Score: 3.372933527247744
Category	Term	Count	%	PValue	Genes	List Total	Pop Hits	Pop Total	Fold Enrichment	Bonferroni	Benjamini	FDR
GOTERM_BP_FAT	GO:0007179~transforming growth factor beta receptor signaling pathway	10	2.46914	4.56146e-05	PTPRK, FMOD, FOS, CCL2, JUN, TGFBR2, COL1A2, TGFB3, GDF15, ENG	361	60	12644	5.83749	0.104106	0.00261404	0.080103
GOTERM_BP_FAT	GO:0007167~enzyme linked receptor protein signaling pathway	22	5.4321	0.000718342	EGFR, FMOD, CNKSR1, FGFR1, PTPRK, CCL2, FGFR3, ERBB3, EFNA1, TGFBR2, TGFB3, PTPRU, FLNA, DDR1, DOK1, FOS, JUN, VEGFA, COL1A2, PDGFRB, GDF15, ENG	361	339	12644	2.273	0.823039	0.0208984	1.25446
GOTERM_BP_FAT	GO:0007178~transmembrane receptor protein serine/threonine kinase signaling pathway	10	2.46914	0.00232148	PTPRK, FMOD, FOS, CCL2, JUN, TGFBR2, COL1A2, TGFB3, GDF15, ENG	361	101	12644	3.46781	0.996307	0.0483603	4.00076
Annotation Cluster 8	Enrichment Score: 3.345823046920017
Category	Term	Count	%	PValue	Genes	List Total	Pop Hits	Pop Total	Fold Enrichment	Bonferroni	Benjamini	FDR
GOTERM_BP_FAT	GO:0032101~regulation of response to external stimulus	17	4.19753	1.11278e-05	CAV1, IL8, TGFBR2, TSPAN8, CX3CL1, CCL5, SCGB1A1, SLIT2, GPX2, TNFRSF1B, F3, VEGFA, TGM2, PLA2G2A, FABP4, BCL6, CD24	361	158	12644	3.76851	0.0264618	0.000957336	0.019547
GOTERM_BP_FAT	GO:0032103~positive regulation of response to external stimulus	10	2.46914	7.68835e-05	IL8, F3, VEGFA, PLA2G2A, TGM2, FABP4, CX3CL1, CD24, CCL5, SLIT2	361	64	12644	5.47265	0.169142	0.0038529	0.134979
GOTERM_BP_FAT	GO:0050727~regulation of inflammatory response	10	2.46914	0.000266384	GPX2, TNFRSF1B, PLA2G2A, TGM2, FABP4, BCL6, CX3CL1, CD24, CCL5, SCGB1A1	361	75	12644	4.66999	0.473798	0.00982938	0.466938
GOTERM_BP_FAT	GO:0050729~positive regulation of inflammatory response	6	1.48148	0.00144216	PLA2G2A, TGM2, FABP4, CX3CL1, CD24, CCL5	361	30	12644	7.00499	0.969134	0.0335243	2.50346
GOTERM_BP_FAT	GO:0031349~positive regulation of defense response	6	1.48148	0.0567702	PLA2G2A, TGM2, FABP4, CX3CL1, CD24, CCL5	361	73	12644	2.87876	1	0.375673	64.1826
Annotation Cluster 9	Enrichment Score: 3.2366641306801354
Category	Term	Count	%	PValue	Genes	List Total	Pop Hits	Pop Total	Fold Enrichment	Bonferroni	Benjamini	FDR
GOTERM_BP_FAT	GO:0009617~response to bacterium	16	3.95062	0.000173202	CCL2, CYP1A1, CCL5, GPX2, FOS, ADM, HSF1, STAB1, JUN, PLA2G2A, LTF, SERPINA1, CD24, DEFB1, CD14, DMBT1	361	178	12644	3.14831	0.341277	0.00682012	0.303835
GOTERM_BP_FAT	GO:0002237~response to molecule of bacterial origin	10	2.46914	0.000741637	FOS, CCL2, HSF1, CYP1A1, ADM, JUN, SERPINA1, CD24, CCL5, CD14	361	86	12644	4.07267	0.832707	0.0210609	1.2949
GOTERM_BP_FAT	GO:0032496~response to lipopolysaccharide	9	2.22222	0.00151797	FOS, CCL2, HSF1, CYP1A1, ADM, JUN, SERPINA1, CCL5, CD14	361	77	12644	4.09382	0.974296	0.0345904	2.63343
Annotation Cluster 10	Enrichment Score: 3.2045386204812307
Category	Term	Count	%	PValue	Genes	List Total	Pop Hits	Pop Total	Fold Enrichment	Bonferroni	Benjamini	FDR
GOTERM_BP_FAT	GO:0006959~humoral immune response	12	2.96296	8.19214e-06	CD55, ST6GAL1, CCL2, CFB, FOXJ1, CFH, LTF, C1S, C2, CFD, VSIG4, DMBT1	361	75	12644	5.60399	0.0195495	0.000789414	0.0143906
GOTERM_BP_FAT	GO:0048584~positive regulation of response to stimulus	21	5.18519	1.06557e-05	PTPRC, LYN, IL8, CFB, CX3CL1, C1S, CCL5, HLA-DMA, SLIT2, CD55, F3, VEGFA, PLA2G2A, CFH, TGM2, FABP4, CD24, C2, CD79A, VSIG4, CFD	361	232	12644	3.17036	0.0253534	0.000987217	0.0187177
GOTERM_BP_FAT	GO:0002526~acute inflammatory response	13	3.20988	1.10418e-05	LYN, CFB, C1S, CD55, NUPR1, F3, CFH, SERPINA3, SERPINA1, C2, VSIG4, CFD, FN1	361	92	12644	4.94917	0.0262599	0.0009851	0.0193958
GOTERM_BP_FAT	GO:0051605~protein maturation by peptide bond cleavage	11	2.71605	9.61177e-05	CD55, CPE, CFB, F3, SEC11A, CFH, C1S, C2, CFD, VSIG4, SRGN	361	81	12644	4.75647	0.20678	0.00453195	0.16872
GOTERM_BP_FAT	GO:0002541~activation of plasma proteins involved in acute inflammatory response	8	1.97531	0.000100256	CD55, CFB, F3, CFH, C1S, C2, CFD, VSIG4	361	39	12644	7.1846	0.214653	0.00454867	0.175979
GOTERM_BP_FAT	GO:0002684~positive regulation of immune system process	19	4.69136	0.000129463	PTPRC, LYN, CFB, FOXJ1, TGFBR2, C1S, HLA-DMA, AQP3, CD55, CDKN1A, IL4R, VEGFA, CFH, BCL6, CD24, C2, CD79A, VSIG4, CFD	361	234	12644	2.8439	0.268038	0.0054592	0.227191
GOTERM_BP_FAT	GO:0006956~complement activation	7	1.7284	0.000652531	CD55, CFB, CFH, C1S, C2, CFD, VSIG4	361	38	12644	6.45196	0.792602	0.0194718	1.14016
GOTERM_BP_FAT	GO:0006957~complement activation, alternative pathway	5	1.23457	0.00068767	CFB, CFH, C2, CFD, VSIG4	361	15	12644	11.675	0.809453	0.0202593	1.2012
GOTERM_BP_FAT	GO:0016485~protein processing	11	2.71605	0.000935889	CD55, CPE, CFB, F3, SEC11A, CFH, C1S, C2, CFD, VSIG4, SRGN	361	107	12644	3.60069	0.895289	0.0247611	1.63144
GOTERM_BP_FAT	GO:0002253~activation of immune response	10	2.46914	0.00103125	PTPRC, CD55, LYN, CFB, CFH, CD79A, C1S, C2, CFD, VSIG4	361	90	12644	3.89166	0.916807	0.0263833	1.79625
GOTERM_BP_FAT	GO:0051604~protein maturation	11	2.71605	0.0018502	CD55, CPE, CFB, F3, SEC11A, CFH, C1S, C2, CFD, VSIG4, SRGN	361	117	12644	3.29294	0.988474	0.0404829	3.20099
GOTERM_BP_FAT	GO:0050778~positive regulation of immune response	12	2.96296	0.00231877	PTPRC, CD55, LYN, CFB, CFH, CD79A, C1S, C2, CD24, CFD, VSIG4, HLA-DMA	361	141	12644	2.98085	0.996283	0.0487258	3.99619
GOTERM_BP_FAT	GO:0002252~immune effector process	10	2.46914	0.0114293	PTPRC, CD55, LYN, CFB, CFH, C1S, C2, CFD, VSIG4, HLA-DMA	361	129	12644	2.71511	1	0.137695	18.2857
GOTERM_BP_FAT	GO:0045087~innate immune response	9	2.22222	0.039119	CD55, CFB, CFH, C1S, C2, CFD, VSIG4, DEFB1, DMBT1	361	135	12644	2.335	1	0.300585	50.3923
GOTERM_BP_FAT	GO:0006508~proteolysis	25	6.17284	0.85583	ACR, AEBP1, FZR1, LGMN, C1S, PRSS8, CFH, KLK11, C2, CFD, SRGN, BMP1, WDR7, CFB, SEC11A, CD55, CPE, F3, CTSC, CPD, VSIG4, PRSS23, TPSAB1, TNFAIP3, WFDC2	361	1014	12644	0.863534	1	0.999531	100
