# Supplementary material for: Functional Module Connectivity Map (FMCM): A Framework for Searching Repurposed Drug Compounds for Systems Treatment of Cancer and an Application to Colorectal Adenocarcinoma
Source: PLoS One. 2014 Jan 27;9(1):e86299. doi: 10.1371/journal.pone.0086299 (PMC3903539; doi:10.1371/journal.pone.0086299)
Supplement: Table S10 — GO terms analysis for genes in the purple block in the GSA heatmap ( Figure 8B ). Top-10 gene ontology annotation clusters were determined by DAVID [36]. (XLS) [file pone.0086299.s015.xls]

## Sheet: Sheet1
Table S10. GO terms analysis for genes in the purple block in the GSA heatmap (Figure 8B). Top-10 gene ontology annotation clusters were determined by DAVID [34].
Annotation Cluster 1	Enrichment Score: 1.601071532697852
Category	Term	Count	%	PValue	Genes	List Total	Pop Hits	Pop Total	Fold Enrichment	Bonferroni	Benjamini	FDR
GOTERM_BP_FAT	GO:0045449~regulation of transcription	32	24.6154	0.0122991	BMP10, ZBTB33, POLR2K, ZNF133, HOXA11, JRK, T, TAF5L, RB1CC1, FOXD1, ZNF266, NKRF, ZBTB22, POLR3F, RREB1, RXRG, PHF10, ZBTB40, ELAVL2, EN2, TRIM24, ZNF500, ATRX, RPS6KA5, ZNF157, BRWD1, NR1I2, ZNF134, YAF2, PIAS2, ZNF33B, TBX19	108	2476	12644	1.51307	0.999985	0.996185	17.5436
GOTERM_BP_FAT	GO:0006350~transcription	27	20.7692	0.0159639	ZBTB33, POLR2K, ZNF133, HOXA11, TTLL5, T, TAF5L, RB1CC1, FOXD1, ZNF266, NKRF, ZBTB22, POLR3F, RREB1, RXRG, PHF10, ZBTB40, TRIM24, ZNF500, ZNF157, BRWD1, NR1I2, ZNF134, YAF2, PIAS2, ZNF33B, TBX19	108	2015	12644	1.56873	0.999999	0.991996	22.1856
GOTERM_BP_FAT	GO:0006355~regulation of transcription, DNA-dependent	22	16.9231	0.0402337	POLR3F, RREB1, ZNF133, POLR2K, HOXA11, RXRG, ELAVL2, TRIM24, EN2, ZNF500, ATRX, RPS6KA5, T, ZNF157, BRWD1, NR1I2, ZNF134, PIAS2, ZNF33B, FOXD1, TBX19, ZNF266	108	1675	12644	1.53769	1	0.983535	47.2764
GOTERM_BP_FAT	GO:0051252~regulation of RNA metabolic process	22	16.9231	0.0499013	POLR3F, RREB1, ZNF133, POLR2K, HOXA11, RXRG, ELAVL2, TRIM24, EN2, ZNF500, ATRX, RPS6KA5, T, ZNF157, BRWD1, NR1I2, ZNF134, PIAS2, ZNF33B, FOXD1, TBX19, ZNF266	108	1715	12644	1.50182	1	0.971099	54.9733
Annotation Cluster 2	Enrichment Score: 1.401303316569653
Category	Term	Count	%	PValue	Genes	List Total	Pop Hits	Pop Total	Fold Enrichment	Bonferroni	Benjamini	FDR
GOTERM_BP_FAT	GO:0022403~cell cycle phase	10	7.69231	0.00780232	ADCY3, MAD2L1, MKI67, NEK2, CCNF, POLA1, CETN3, GTSE1, KIAA1009, STAG1	108	409	12644	2.86245	0.999132	0.999132	11.4936
GOTERM_BP_FAT	GO:0000279~M phase	8	6.15385	0.020035	ADCY3, MAD2L1, MKI67, NEK2, CCNF, CETN3, KIAA1009, STAG1	108	324	12644	2.89072	1	0.989471	27.0551
GOTERM_BP_FAT	GO:0000278~mitotic cell cycle	8	6.15385	0.0356483	MAD2L1, NEK2, CCNF, POLA1, CETN3, GTSE1, KIAA1009, STAG1	108	366	12644	2.559	1	0.998547	43.2102
GOTERM_BP_FAT	GO:0051301~cell division	7	5.38462	0.0370008	MAD2L1, NEK2, PIK3CB, CCNF, CETN3, KIAA1009, STAG1	108	291	12644	2.81621	1	0.996501	44.4391
GOTERM_BP_FAT	GO:0000280~nuclear division	6	4.61538	0.0376236	MAD2L1, NEK2, CCNF, CETN3, KIAA1009, STAG1	108	218	12644	3.22222	1	0.992778	44.9965
GOTERM_BP_FAT	GO:0007067~mitosis	6	4.61538	0.0376236	MAD2L1, NEK2, CCNF, CETN3, KIAA1009, STAG1	108	218	12644	3.22222	1	0.992778	44.9965
GOTERM_BP_FAT	GO:0000087~M phase of mitotic cell cycle	6	4.61538	0.0401788	MAD2L1, NEK2, CCNF, CETN3, KIAA1009, STAG1	108	222	12644	3.16416	1	0.990082	47.2294
GOTERM_BP_FAT	GO:0048285~organelle fission	6	4.61538	0.0435186	MAD2L1, NEK2, CCNF, CETN3, KIAA1009, STAG1	108	227	12644	3.09447	1	0.981766	50.02
GOTERM_BP_FAT	GO:0022402~cell cycle process	10	7.69231	0.0467167	ADCY3, MAD2L1, MKI67, NEK2, CCNF, POLA1, CETN3, GTSE1, KIAA1009, STAG1	108	558	12644	2.0981	1	0.980048	52.5623
GOTERM_BP_FAT	GO:0007049~cell cycle	11	8.46154	0.109898	ADCY3, MAD2L1, MKI67, NEK2, RB1CC1, CCNF, POLA1, CETN3, GTSE1, KIAA1009, STAG1	108	761	12644	1.69227	1	0.991457	83.7109
GOTERM_BP_FAT	GO:0007059~chromosome segregation	3	2.30769	0.14701	MAD2L1, NEK2, STAG1	108	80	12644	4.39028	1	0.99501	91.6133
Annotation Cluster 3	Enrichment Score: 0.9585897289116809
Category	Term	Count	%	PValue	Genes	List Total	Pop Hits	Pop Total	Fold Enrichment	Bonferroni	Benjamini	FDR
GOTERM_BP_FAT	GO:0000279~M phase	8	6.15385	0.020035	ADCY3, MAD2L1, MKI67, NEK2, CCNF, CETN3, KIAA1009, STAG1	108	324	12644	2.89072	1	0.989471	27.0551
GOTERM_BP_FAT	GO:0007126~meiosis	3	2.30769	0.19204	ADCY3, MKI67, NEK2	108	95	12644	3.69708	1	0.997515	96.3989
GOTERM_BP_FAT	GO:0051327~M phase of meiotic cell cycle	3	2.30769	0.19204	ADCY3, MKI67, NEK2	108	95	12644	3.69708	1	0.997515	96.3989
GOTERM_BP_FAT	GO:0051321~meiotic cell cycle	3	2.30769	0.198184	ADCY3, MKI67, NEK2	108	97	12644	3.62085	1	0.997111	96.8028
Annotation Cluster 4	Enrichment Score: 0.7797194649893905
Category	Term	Count	%	PValue	Genes	List Total	Pop Hits	Pop Total	Fold Enrichment	Bonferroni	Benjamini	FDR
GOTERM_BP_FAT	GO:0016310~phosphorylation	11	8.46154	0.124381	RPS6KA5, BMP10, CAMK4, NEK2, PIK3C2A, PIK3CB, PDK3, MAP2, TRIM24, ATP6V0A2, EPHB2	108	781	12644	1.64893	1	0.991618	87.3864
GOTERM_BP_FAT	GO:0006793~phosphorus metabolic process	12	9.23077	0.179339	RPS6KA5, BMP10, CAMK4, NEK2, PIK3C2A, PIK3CB, PDK3, MAP2, SYNJ2, TRIM24, ATP6V0A2, EPHB2	108	950	12644	1.47883	1	0.997832	95.4077
GOTERM_BP_FAT	GO:0006796~phosphate metabolic process	12	9.23077	0.179339	RPS6KA5, BMP10, CAMK4, NEK2, PIK3C2A, PIK3CB, PDK3, MAP2, SYNJ2, TRIM24, ATP6V0A2, EPHB2	108	950	12644	1.47883	1	0.997832	95.4077
GOTERM_BP_FAT	GO:0006468~protein amino acid phosphorylation	9	6.92308	0.190116	RPS6KA5, BMP10, CAMK4, NEK2, PIK3CB, PDK3, MAP2, TRIM24, EPHB2	108	655	12644	1.60865	1	0.997806	96.2628
Annotation Cluster 5	Enrichment Score: 0.7452567464582829
Category	Term	Count	%	PValue	Genes	List Total	Pop Hits	Pop Total	Fold Enrichment	Bonferroni	Benjamini	FDR
GOTERM_BP_FAT	GO:0019932~second-messenger-mediated signaling	6	4.61538	0.0477416	CRHR1, ADCY3, PIK3C2A, PIK3CB, HTR7, MC5R	108	233	12644	3.01478	1	0.974496	53.3511
GOTERM_BP_FAT	GO:0007187~G-protein signaling, coupled to cyclic nucleotide second messenger	4	3.07692	0.0753203	CRHR1, ADCY3, HTR7, MC5R	108	116	12644	4.03704	1	0.993488	70.4954
GOTERM_BP_FAT	GO:0007190~activation of adenylate cyclase activity	3	2.30769	0.0788954	CRHR1, ADCY3, HTR7	108	55	12644	6.38586	1	0.99278	72.2242
GOTERM_BP_FAT	GO:0045762~positive regulation of adenylate cyclase activity	3	2.30769	0.0813803	CRHR1, ADCY3, HTR7	108	56	12644	6.27183	1	0.991559	73.3695
GOTERM_BP_FAT	GO:0031281~positive regulation of cyclase activity	3	2.30769	0.0838893	CRHR1, ADCY3, HTR7	108	57	12644	6.16179	1	0.990329	74.4809
GOTERM_BP_FAT	GO:0051349~positive regulation of lyase activity	3	2.30769	0.0864218	CRHR1, ADCY3, HTR7	108	58	12644	6.05556	1	0.989103	75.5586
GOTERM_BP_FAT	GO:0019935~cyclic-nucleotide-mediated signaling	4	3.07692	0.0995956	CRHR1, ADCY3, HTR7, MC5R	108	131	12644	3.57478	1	0.988849	80.5106
GOTERM_BP_FAT	GO:0007188~G-protein signaling, coupled to cAMP nucleotide second messenger	3	2.30769	0.161779	CRHR1, ADCY3, HTR7	108	85	12644	4.13203	1	0.99656	93.6122
GOTERM_BP_FAT	GO:0019933~cAMP-mediated signaling	3	2.30769	0.19204	CRHR1, ADCY3, HTR7	108	95	12644	3.69708	1	0.997515	96.3989
GOTERM_BP_FAT	GO:0045761~regulation of adenylate cyclase activity	3	2.30769	0.195109	CRHR1, ADCY3, HTR7	108	96	12644	3.65856	1	0.997313	96.6062
GOTERM_BP_FAT	GO:0031279~regulation of cyclase activity	3	2.30769	0.204351	CRHR1, ADCY3, HTR7	108	99	12644	3.5477	1	0.996704	97.1654
GOTERM_BP_FAT	GO:0051339~regulation of lyase activity	3	2.30769	0.207443	CRHR1, ADCY3, HTR7	108	100	12644	3.51222	1	0.996501	97.3323
GOTERM_BP_FAT	GO:0030817~regulation of cAMP biosynthetic process	3	2.30769	0.21054	CRHR1, ADCY3, HTR7	108	101	12644	3.47745	1	0.996299	97.4902
GOTERM_BP_FAT	GO:0030814~regulation of cAMP metabolic process	3	2.30769	0.216749	CRHR1, ADCY3, HTR7	108	103	12644	3.40992	1	0.9959	97.7808
GOTERM_BP_FAT	GO:0030808~regulation of nucleotide biosynthetic process	3	2.30769	0.238595	CRHR1, ADCY3, HTR7	108	110	12644	3.19293	1	0.997095	98.5721
GOTERM_BP_FAT	GO:0030802~regulation of cyclic nucleotide biosynthetic process	3	2.30769	0.238595	CRHR1, ADCY3, HTR7	108	110	12644	3.19293	1	0.997095	98.5721
GOTERM_BP_FAT	GO:0030799~regulation of cyclic nucleotide metabolic process	3	2.30769	0.247997	CRHR1, ADCY3, HTR7	108	113	12644	3.10816	1	0.997434	98.8235
GOTERM_BP_FAT	GO:0006140~regulation of nucleotide metabolic process	3	2.30769	0.257412	CRHR1, ADCY3, HTR7	108	116	12644	3.02778	1	0.997041	99.0333
GOTERM_BP_FAT	GO:0007186~G-protein coupled receptor protein signaling pathway	8	6.15385	0.444117	CRHR1, OR2B6, ADCY3, P2RY10, PIK3CB, HTR7, MC5R, GNG4	108	745	12644	1.25717	1	0.999351	99.9894
GOTERM_BP_FAT	GO:0043085~positive regulation of catalytic activity	4	3.07692	0.812788	CRHR1, ADCY3, PIK3CB, HTR7	108	511	12644	0.916431	1	0.999974	100
GOTERM_BP_FAT	GO:0044093~positive regulation of molecular function	4	3.07692	0.872222	CRHR1, ADCY3, PIK3CB, HTR7	108	577	12644	0.811605	1	0.999995	100
Annotation Cluster 6	Enrichment Score: 0.697747504542229
Category	Term	Count	%	PValue	Genes	List Total	Pop Hits	Pop Total	Fold Enrichment	Bonferroni	Benjamini	FDR
GOTERM_BP_FAT	GO:0030258~lipid modification	3	2.30769	0.112918	PIK3C2A, PIK3CB, SYNJ2	108	68	12644	5.16503	1	0.9908	84.5514
GOTERM_BP_FAT	GO:0030384~phosphoinositide metabolic process	3	2.30769	0.124039	PIK3C2A, PIK3CB, SYNJ2	108	72	12644	4.87809	1	0.993031	87.3094
GOTERM_BP_FAT	GO:0006644~phospholipid metabolic process	4	3.07692	0.204278	LPGAT1, PIK3C2A, PIK3CB, SYNJ2	108	184	12644	2.54509	1	0.997194	97.1613
GOTERM_BP_FAT	GO:0019637~organophosphate metabolic process	4	3.07692	0.226328	LPGAT1, PIK3C2A, PIK3CB, SYNJ2	108	194	12644	2.4139	1	0.996422	98.1682
GOTERM_BP_FAT	GO:0006650~glycerophospholipid metabolic process	3	2.30769	0.257412	PIK3C2A, PIK3CB, SYNJ2	108	116	12644	3.02778	1	0.997041	99.0333
GOTERM_BP_FAT	GO:0046486~glycerolipid metabolic process	3	2.30769	0.390487	PIK3C2A, PIK3CB, SYNJ2	108	159	12644	2.20894	1	0.998432	99.9555
Annotation Cluster 7	Enrichment Score: 0.6969737657016426
Category	Term	Count	%	PValue	Genes	List Total	Pop Hits	Pop Total	Fold Enrichment	Bonferroni	Benjamini	FDR
GOTERM_BP_FAT	GO:0006006~glucose metabolic process	4	3.07692	0.134183	PGM3, PPP1R3D, PDK3, PPP1R1A	108	150	12644	3.12198	1	0.993177	89.4165
GOTERM_BP_FAT	GO:0019318~hexose metabolic process	4	3.07692	0.215241	PGM3, PPP1R3D, PDK3, PPP1R1A	108	189	12644	2.47776	1	0.996277	97.7133
GOTERM_BP_FAT	GO:0005996~monosaccharide metabolic process	4	3.07692	0.280838	PGM3, PPP1R3D, PDK3, PPP1R1A	108	218	12644	2.14815	1	0.997026	99.4135
Annotation Cluster 8	Enrichment Score: 0.6512046989950422
Category	Term	Count	%	PValue	Genes	List Total	Pop Hits	Pop Total	Fold Enrichment	Bonferroni	Benjamini	FDR
GOTERM_BP_FAT	GO:0000278~mitotic cell cycle	8	6.15385	0.0356483	MAD2L1, NEK2, CCNF, POLA1, CETN3, GTSE1, KIAA1009, STAG1	108	366	12644	2.559	1	0.998547	43.2102
GOTERM_BP_FAT	GO:0010564~regulation of cell cycle process	3	2.30769	0.247997	MAD2L1, NEK2, GTSE1	108	113	12644	3.10816	1	0.997434	98.8235
GOTERM_BP_FAT	GO:0007346~regulation of mitotic cell cycle	3	2.30769	0.366302	MAD2L1, NEK2, GTSE1	108	151	12644	2.32597	1	0.998012	99.9184
GOTERM_BP_FAT	GO:0051726~regulation of cell cycle	3	2.30769	0.767108	MAD2L1, NEK2, GTSE1	108	326	12644	1.07737	1	0.99993	100
Annotation Cluster 9	Enrichment Score: 0.46824053904399515
Category	Term	Count	%	PValue	Genes	List Total	Pop Hits	Pop Total	Fold Enrichment	Bonferroni	Benjamini	FDR
GOTERM_BP_FAT	GO:0006364~rRNA processing	3	2.30769	0.179836	KRR1, POP4, DIMT1L	108	91	12644	3.85958	1	0.997388	95.4509
GOTERM_BP_FAT	GO:0016072~rRNA metabolic process	3	2.30769	0.19204	KRR1, POP4, DIMT1L	108	95	12644	3.69708	1	0.997515	96.3989
GOTERM_BP_FAT	GO:0042254~ribosome biogenesis	3	2.30769	0.269975	KRR1, POP4, DIMT1L	108	120	12644	2.92685	1	0.997261	99.2591
GOTERM_BP_FAT	GO:0022613~ribonucleoprotein complex biogenesis	3	2.30769	0.446192	KRR1, POP4, DIMT1L	108	178	12644	1.97316	1	0.999315	99.99
GOTERM_BP_FAT	GO:0034470~ncRNA processing	3	2.30769	0.460389	KRR1, POP4, DIMT1L	108	183	12644	1.91925	1	0.99919	99.9933
GOTERM_BP_FAT	GO:0006396~RNA processing	6	4.61538	0.480576	KRR1, PCF11, POLR2K, POP4, DIMT1L, WBP4	108	538	12644	1.30566	1	0.99931	99.9963
GOTERM_BP_FAT	GO:0034660~ncRNA metabolic process	3	2.30769	0.57321	KRR1, POP4, DIMT1L	108	226	12644	1.55408	1	0.999565	99.9998
Annotation Cluster 10	Enrichment Score: 0.46766458531534
Category	Term	Count	%	PValue	Genes	List Total	Pop Hits	Pop Total	Fold Enrichment	Bonferroni	Benjamini	FDR
GOTERM_BP_FAT	GO:0014706~striated muscle tissue development	3	2.30769	0.263693	BMP10, COL19A1, RXRG	108	118	12644	2.97646	1	0.997153	99.1532
GOTERM_BP_FAT	GO:0060537~muscle tissue development	3	2.30769	0.282536	BMP10, COL19A1, RXRG	108	124	12644	2.83244	1	0.996807	99.4347
GOTERM_BP_FAT	GO:0007517~muscle organ development	3	2.30769	0.530681	BMP10, COL19A1, RXRG	108	209	12644	1.68049	1	0.999389	99.9992
